# Supplementary material for: trans-Diamminebis(1,2-di­cyano­ethene-1,2-di­thiol­ato)platinum(IV)
Source: IUCrdata. 2020 Jul 28;5(Pt 7):x200980. doi: 10.1107/S2414314620009803 (PMC9462246; doi:10.1107/S2414314620009803)
Supplement: Supplementary file 1 [file x-05-x200980-sup1.cif]

##############################################################################
#                                                                            #
# This CIF contains the data for a data article accepted for                 #
# publication in IUCrData. It conforms to the requirements of                #
# Notes for Authors for IUCrData, and has been                               #
# peer reviewed under the auspices of IUCrData.                              #
#                                                                            #
# Full details of the Crystallographic Information File format               #
# are given in the paper "The Crystallographic Information File (CIF):       #
# a New Standard Archive File for Crystallography" by S. R. Hall, F. H.      #
# Allen and I. D. Brown [Acta Cryst. (1991), A47, 655-685].                  #
#                                                                            #
# The current version of the core CIF dictionary is obtainable from          #
# ftp://ftp.iucr.org/pub/cif_core.dic.                                       #
#                                                                            #
# Software is freely available for graphical display of the structure(s)     #
# in this CIF. For information consult the CIF software page                 #
# http://www.iucr.org/resources/cif/software.                                #
#                                                                            #
# This file may be used for bona fide research purposes within the           #
# scientific community so long as proper attribution is given to the data    # 
# article from which it was obtained.                                        #
#                                                                            #
##############################################################################
data_I
_database_code_depnum_ccdc_archive 'CCDC 2017151'
_audit_creation_method
;
Olex2 1.3-ac4
(compiled 2019.04.23 svn.r3594 for Rigaku Oxford Diffraction, GUI svn.r5739)
;
_journal_date_recd_electronic     2020-07-03
_journal_date_accepted     2020-07-17
_journal_name_full     'IUCrData'
_journal_year     2020
_journal_volume     5
_journal_issue      7
_journal_page_first     0
_journal_page_last     0
_journal_paper_category     HM
_journal_paper_doi     10.1107/S2414314620009803
_journal_coeditor_code     BV4032
_publ_contact_author_name     'Bradley W. Smucker'
_publ_contact_author_address
;
Austin College
900 N Grand
Sherman, TX 75090
USA
;
_publ_contact_author_email     'bsmucker@austincollege.edu'
_publ_contact_author_fax     '9038132420'
_publ_contact_author_phone     '9038132217'
_publ_section_title
;
<i>trans</i>-Diamminebis(1,2-dicyanoethene-1,2-dithiolato)platinum(IV)
;
_publ_section_title_footnote     .
loop_
    _publ_author_name
    _publ_author_footnote
    _publ_author_address
    'Siddiqui, Mahaa J.' .
;
Austin College
900 N Grand
Sherman, TX 75090
USA
;
    'Nesterov, Volodymyr V.' .
;
Department of Chemistry, University of North Texas, 1508 W. Mulberry, Denton, TX
76201, USA
;
    'Steidle, Matthew T.' .
;
Austin College
900 N Grand
Sherman, TX 75090
USA
;
    'Smucker, Bradley W.' .
;
Austin College
900 N Grand
Sherman, TX 75090
USA
;
_publ_section_synopsis
;
The structure of the <i>trans</i>-Pt(NH~3~)~2~(mnt)~2~ complex has Pt---N and
Pt---S distances that are are consistent with those in other platinum(IV)
complexes. The nitrile nitrogen atoms are positioned suitably to hydrogen bond
with adjacent ammines.
;
_chemical_name_systematic
;
<i>trans</i>-Diamminebis(1,2-dicyanoethene-1,2-dithiolato)platinum(IV)
;
_chemical_name_common     ?
_chemical_formula_moiety     'C8 H6 N6 Pt S4'
_chemical_formula_sum     'C8 H6 N6 Pt S4'
_chemical_formula_iupac     '[Pt (C4 N2 S2)2 (N H3)2]'
_chemical_formula_weight     509.52
_chemical_melting_point     ?
_space_group_crystal_system     monoclinic
_space_group_name_H-M_alt     'P 1 21/c 1'
_space_group_name_Hall     '-P 2ybc'
loop_
    _space_group_symop_operation_xyz
    'x, y, z'
    '-x, y+1/2, -z+1/2'
    '-x, -y, -z'
    'x, -y-1/2, z-1/2'
_cell_length_a     6.1778(3)
_cell_length_b     7.7700(4)
_cell_length_c     14.8862(7)
_cell_angle_alpha     90
_cell_angle_beta     95.935(4)
_cell_angle_gamma     90
_cell_volume     710.73(6)
_cell_formula_units_Z     2
_cell_measurement_reflns_used     5207
_cell_measurement_theta_min     2.7420
_cell_measurement_theta_max     29.6570
_cell_measurement_temperature     100.02(11)
_exptl_crystal_description     plate
_exptl_crystal_colour     'clear light orange'
_exptl_crystal_size_max     0.05
_exptl_crystal_size_mid     0.02
_exptl_crystal_size_min     0.01
_exptl_crystal_density_diffrn     2.381
_exptl_crystal_density_meas     ?
_exptl_crystal_density_method     ?
_exptl_crystal_F_000     476
_exptl_absorpt_coefficient_mu     10.452
_exptl_absorpt_correction_type     multi-scan
_exptl_absorpt_process_details
;
(CrysAlisPro; Rigaku OD, 2019)
;
_exptl_absorpt_correction_T_min     0.50880
_exptl_absorpt_correction_T_max     1.00000
_diffrn_ambient_temperature     100.02(11)
_diffrn_source     'micro-focus sealed X-ray tube'
_diffrn_radiation_type     'Mo K\a'
_diffrn_radiation_wavelength     0.71073
_diffrn_radiation_monochromator     mirror
_diffrn_measurement_device_type     'Rigaku XtaLAB Synergy, Dualflex, HyPix'
_diffrn_measurement_device     'four-circle diffractometer'
_diffrn_measurement_method     '\w scans'
_diffrn_detector     'Hybrid Pixel Array Detector'
_diffrn_detector_area_resol_mean     10.0000
_diffrn_reflns_number     8027
_diffrn_reflns_av_R_equivalents     0.0338
_diffrn_reflns_av_unetI/netI     0.0254
_diffrn_reflns_theta_min     2.751
_diffrn_reflns_theta_max     27.100
_diffrn_reflns_theta_full     25.242
_diffrn_measured_fraction_theta_max     0.996
_diffrn_measured_fraction_theta_full     1.000
_diffrn_reflns_limit_h_min     -7
_diffrn_reflns_limit_h_max     7
_diffrn_reflns_limit_k_min     -9
_diffrn_reflns_limit_k_max     9
_diffrn_reflns_limit_l_min     -18
_diffrn_reflns_limit_l_max     19
_diffrn_radiation_probe     x-ray
_refine_special_details     ?
_reflns_number_total     1556
_reflns_number_gt     1375
_reflns_threshold_expression     'I > 2\s(I)'
_refine_ls_structure_factor_coef     Fsqd
_refine_ls_matrix_type     full
_refine_ls_R_factor_all     0.0202
_refine_ls_R_factor_gt     0.0168
_refine_ls_wR_factor_gt     0.0373
_refine_ls_wR_factor_ref     0.0383
_refine_ls_goodness_of_fit_ref     1.046
_refine_ls_restrained_S_all     1.046
_refine_ls_number_reflns     1556
_refine_ls_number_parameters     89
_refine_ls_number_restraints     0
_refine_ls_hydrogen_treatment     constr
_refine_ls_weighting_scheme     calc
_refine_ls_weighting_details
              'w=1/[\s^2^(Fo^2^)+(0.0154P)^2^+0.3678P] where P=(Fo^2^+2Fc^2^)/3'
_atom_sites_solution_hydrogens     geom
_atom_sites_solution_primary     dual
_atom_sites_solution_secondary     ?
_refine_ls_shift/su_max     0.000
_refine_ls_shift/su_mean     0.000
_refine_diff_density_max     0.623
_refine_diff_density_min     -0.543
_refine_ls_extinction_method     none
_refine_ls_extinction_coef     .
loop_
    _atom_type_symbol
    _atom_type_description
    _atom_type_scat_dispersion_real
    _atom_type_scat_dispersion_imag
    _atom_type_scat_source
    'C' 'C' 0.0033 0.0016
                         'International Tables Vol C Tables 4.2.6.8 and 6.1.1.4'
    'H' 'H' 0.0000 0.0000
                         'International Tables Vol C Tables 4.2.6.8 and 6.1.1.4'
    'N' 'N' 0.0061 0.0033
                         'International Tables Vol C Tables 4.2.6.8 and 6.1.1.4'
    'Pt' 'Pt' -1.7033 8.3905
                         'International Tables Vol C Tables 4.2.6.8 and 6.1.1.4'
    'S' 'S' 0.1246 0.1234
                         'International Tables Vol C Tables 4.2.6.8 and 6.1.1.4'
_computing_data_collection
;
CrysAlisPro (Rigaku OD, 2019)
;
_computing_cell_refinement
;
CrysAlisPro (Rigaku OD, 2019)
;
_computing_data_reduction
;
CrysAlisPro (Rigaku OD, 2019)
;
_computing_structure_solution
;
ShelXT (Sheldrick, 2015a)
;
_computing_structure_refinement
;
ShelXL (Sheldrick, 2015b)
;
_computing_molecular_graphics
;
<i>OLEX2</i> (Dolomanov <i>et al.</i>,  2009)
;
_computing_publication_material
;
<i>OLEX2</i> (Dolomanov <i>et al.</i>,  2009)
;
loop_
    _atom_site_type_symbol
    _atom_site_label
    _atom_site_fract_x
    _atom_site_fract_y
    _atom_site_fract_z
    _atom_site_U_iso_or_equiv
    _atom_site_adp_type
    _atom_site_calc_flag
    _atom_site_occupancy
    _atom_site_disorder_assembly
    _atom_site_disorder_group
    Pt Pt1 0.500000 0.500000 0.500000 0.00819(6) Uani d 1 . .
    S S1 0.62740(13) 0.46855(9) 0.35800(5) 0.01208(16) Uani d 1 . .
    S S2 0.20123(12) 0.65846(10) 0.43437(5) 0.01294(16) Uani d 1 . .
    N N1 0.4195(5) 0.4964(3) 0.1195(2) 0.0179(6) Uani d 1 . .
    N N2 -0.0905(4) 0.7217(3) 0.20727(17) 0.0182(6) Uani d 1 . .
    N N3 0.3182(4) 0.2794(3) 0.47944(16) 0.0125(5) Uani d 1 . .
    H H3A 0.283811 0.263528 0.420476 0.015 Uiso calc 1 . .
    H H3B 0.197076 0.289137 0.506596 0.015 Uiso calc 1 . .
    H H3C 0.395109 0.189825 0.502333 0.015 Uiso calc 1 . .
    C C1 0.4056(5) 0.5506(4) 0.2889(2) 0.0110(6) Uani d 1 . .
    C C2 0.2301(5) 0.6263(4) 0.32026(18) 0.0116(6) Uani d 1 . .
    C C3 0.4129(5) 0.5226(3) 0.1948(2) 0.0120(6) Uani d 1 . .
    C C4 0.0516(5) 0.6804(4) 0.25742(19) 0.0124(6) Uani d 1 . .
loop_
    _atom_site_aniso_label
    _atom_site_aniso_U_11
    _atom_site_aniso_U_22
    _atom_site_aniso_U_33
    _atom_site_aniso_U_12
    _atom_site_aniso_U_13
    _atom_site_aniso_U_23
    Pt1 0.00671(9) 0.01158(10) 0.00598(9) 0.00083(6) -0.00073(6) 0.00050(6)
    S1 0.0099(4) 0.0183(4) 0.0079(3) 0.0023(3) 0.0005(3) 0.0006(3)
    S2 0.0104(3) 0.0193(4) 0.0088(3) 0.0045(3) -0.0006(3) 0.0021(3)
    N1 0.0231(16) 0.0163(15) 0.0136(14) 0.0000(11) -0.0009(12) 0.0000(10)
    N2 0.0171(14) 0.0228(15) 0.0143(13) 0.0030(12) -0.0008(11) 0.0019(11)
    N3 0.0099(13) 0.0157(13) 0.0117(12) 0.0002(10) -0.0008(10) 0.0027(10)
    C1 0.0123(15) 0.0119(14) 0.0085(14) -0.0017(12) -0.0010(12) 0.0009(11)
    C2 0.0136(15) 0.0119(15) 0.0086(14) -0.0020(12) -0.0028(11) 0.0024(11)
    C3 0.0149(16) 0.0076(15) 0.0124(16) 0.0001(11) -0.0035(12) 0.0008(11)
    C4 0.0135(15) 0.0111(15) 0.0127(14) -0.0019(12) 0.0014(12) -0.0002(12)
_geom_special_details
;
 All esds (except the esd in the dihedral angle between two l.s. planes)
 are estimated using the full covariance matrix.  The cell esds are taken
 into account individually in the estimation of esds in distances, angles
 and torsion angles; correlations between esds in cell parameters are only
 used when they are defined by crystal symmetry.  An approximate (isotropic)
 treatment of cell esds is used for estimating esds involving l.s. planes.
;
loop_
    _geom_bond_atom_site_label_1
    _geom_bond_atom_site_label_2
    _geom_bond_site_symmetry_2
    _geom_bond_distance
    _geom_bond_publ_flag
    Pt1 S1 3_666 2.3434(8) ?
    Pt1 S1 . 2.3434(8) ?
    Pt1 S2 . 2.3461(7) ?
    Pt1 S2 3_666 2.3461(7) ?
    Pt1 N3 3_666 2.055(2) ?
    Pt1 N3 . 2.055(2) ?
    S1 C1 . 1.747(3) ?
    S2 C2 . 1.744(3) ?
    N1 C3 . 1.143(4) ?
    N2 C4 . 1.138(4) ?
    N3 H3A . 0.8900 ?
    N3 H3B . 0.8900 ?
    N3 H3C . 0.8900 ?
    C1 C2 . 1.358(4) ?
    C1 C3 . 1.423(4) ?
    C2 C4 . 1.433(4) ?
loop_
    _geom_angle_atom_site_label_1
    _geom_angle_atom_site_label_2
    _geom_angle_atom_site_label_3
    _geom_angle_site_symmetry_1
    _geom_angle_site_symmetry_3
    _geom_angle
    _geom_angle_publ_flag
    S1 Pt1 S1 3_666 . 180.0 ?
    S1 Pt1 S2 3_666 . 89.87(3) ?
    S1 Pt1 S2 . 3_666 89.87(3) ?
    S1 Pt1 S2 . . 90.13(3) ?
    S1 Pt1 S2 3_666 3_666 90.13(3) ?
    S2 Pt1 S2 3_666 . 180.0 ?
    N3 Pt1 S1 3_666 3_666 90.46(7) ?
    N3 Pt1 S1 . 3_666 89.54(7) ?
    N3 Pt1 S1 . . 90.46(7) ?
    N3 Pt1 S1 3_666 . 89.54(7) ?
    N3 Pt1 S2 3_666 . 91.06(7) ?
    N3 Pt1 S2 . 3_666 91.06(7) ?
    N3 Pt1 S2 . . 88.94(7) ?
    N3 Pt1 S2 3_666 3_666 88.94(7) ?
    N3 Pt1 N3 . 3_666 180.0 ?
    C1 S1 Pt1 . . 100.20(11) ?
    C2 S2 Pt1 . . 100.09(10) ?
    Pt1 N3 H3A . . 109.5 ?
    Pt1 N3 H3B . . 109.5 ?
    Pt1 N3 H3C . . 109.5 ?
    H3A N3 H3B . . 109.5 ?
    H3A N3 H3C . . 109.5 ?
    H3B N3 H3C . . 109.5 ?
    C2 C1 S1 . . 124.1(2) ?
    C2 C1 C3 . . 120.8(3) ?
    C3 C1 S1 . . 114.9(2) ?
    C1 C2 S2 . . 124.2(2) ?
    C1 C2 C4 . . 119.4(3) ?
    C4 C2 S2 . . 116.4(2) ?
    N1 C3 C1 . . 178.5(3) ?
    N2 C4 C2 . . 179.3(3) ?
loop_
    _geom_torsion_atom_site_label_1
    _geom_torsion_atom_site_label_2
    _geom_torsion_atom_site_label_3
    _geom_torsion_atom_site_label_4
    _geom_torsion_site_symmetry_1
    _geom_torsion_site_symmetry_2
    _geom_torsion_site_symmetry_3
    _geom_torsion_site_symmetry_4
    _geom_torsion
    _geom_torsion_publ_flag
    Pt1 S1 C1 C2 . . . . 6.6(3) ?
    Pt1 S1 C1 C3 . . . . -169.3(2) ?
    Pt1 S2 C2 C1 . . . . -8.8(3) ?
    Pt1 S2 C2 C4 . . . . 169.4(2) ?
    S1 C1 C2 S2 . . . . 1.7(4) ?
    S1 C1 C2 C4 . . . . -176.5(2) ?
    C3 C1 C2 S2 . . . . 177.4(2) ?
    C3 C1 C2 C4 . . . . -0.8(5) ?
loop_
    _geom_hbond_atom_site_label_D
    _geom_hbond_atom_site_label_H
    _geom_hbond_atom_site_label_A
    _geom_hbond_site_symmetry_A
    _geom_hbond_distance_DH
    _geom_hbond_distance_HA
    _geom_hbond_distance_DA
    _geom_hbond_angle_DHA
    _geom_hbond_publ_flag
    N3 H3A N2 2_545 0.89 2.16 3.016(3) 160.3 yes
    N3 H3B S2 3_566 0.89 2.73 3.610(3) 171.2 yes
    N3 H3C N1 4_566 0.89 2.26 3.011(3) 141.9 yes
_shelx_space_group_comment
;
The symmetry employed for this shelxl refinement is uniquely defined
by the following loop, which should always be used as a source of
symmetry information in preference to the above space-group names.
They are only intended as comments.
;
_shelx_estimated_absorpt_T_min     ?
_shelx_estimated_absorpt_T_max     ?
_shelx_hkl_file
;
  -1   0   0 3209.68 104.503   4
  -1   0   0 3252.33 104.404   1
   1   0   0 3329.06 104.319   6
   2   0   0 1008.27 34.6568   6
  -2   0   0 991.791 34.8670   1
  -2   0   0 951.694 34.7938   4
   3   0   0 953.248 35.2085   6
  -3   0   0 951.368 35.4491   1
  -3   0   0 922.000 35.0648   4
  -4   0   0 435.586 20.4883   1
   4   0   0 413.935 19.8708   6
   5   0   0 140.077 10.6459   6
  -5   0   0 131.970 10.7345   1
   5   0   0 134.418 5.25174   5
   5   0   0 131.431 5.16251   5
   6   0   0 466.049 23.5961   6
  -6   0   0 392.310 22.5760   1
  -7   0   0 926.610 41.6426   1
   7   0   0 914.855 41.3621   6
   0   1   0 0.12487 0.61990   1
   0  -1   0-0.30536 0.49108   7
   1  -1   0 105.216 4.71095   3
  -1   1   0 108.701 4.77456   3
  -1  -1   0 101.242 5.07971   4
  -1   1   0 113.512 5.26053   4
  -1  -1   0 109.148 5.46018   1
   1  -1   0 89.8075 5.09914   8
  -1   1   0 117.202 5.09894   6
  -1  -1   0 118.538 5.15099   6
   1  -1   0 112.011 5.17387   2
   1   1   0 117.381 5.13944   6
   1   1   0 104.462 5.25271   4
   1   1   0 106.160 5.41549   1
  -2   1   0 31.3206 3.13806   4
  -2  -1   0 27.5665 3.07805   1
  -2   1   0 28.3556 2.85112   6
  -2   1   0 19.6043 2.54157   8
  -2  -1   0 19.4721 2.66727   4
   2   1   0 22.1255 3.04338   4
   2   1   0 21.4315 2.57165   6
  -2  -1   0 30.5487 2.96046   6
   3  -1   0 29.7147 3.50971   6
  -3   1   0 24.6714 3.39651   1
   3   1   0 34.2611 3.72778   6
  -3  -1   0 22.5657 3.49276   1
  -3   1   0 34.9175 3.70216   6
  -3  -1   0 28.5633 3.61290   4
  -3   1   0 24.9181 3.31310   4
  -3   1   0 31.1064 3.62274   8
  -4   1   0 138.423 9.78762   1
   4  -1   0 139.528 9.57467   6
  -4  -1   0 128.181 9.74534   1
   4   1   0 134.188 9.44910   6
  -5   1   0 6.64047 3.24420   1
  -5  -1   0 8.85846 3.55707   1
   5  -1   0 5.52118 2.53544   6
   5   1   0 10.1389 3.58422   6
   6  -1   0 102.458 10.1133   6
   6   1   0 119.191 10.7267   6
  -6   1   0 106.422 10.7432   1
  -6  -1   0 104.170 10.9026   1
  -7   1   0 3.97031 4.51554   1
   7  -1   0 2.64705 3.28632   6
   7   1   0 11.9121 4.51599   6
  -7  -1   0-2.76239 4.71254   1
   0   2   0 2144.94 70.8042   7
   0  -2   0 2172.36 71.7106   1
   0  -2   0 2173.44 70.6500   7
   0   2   0 2244.29 71.1131   1
  -1  -2   0 4580.75 146.185   4
   1  -2   0 4296.38 147.891   8
  -1   2   0 4648.79 146.066   6
   1  -2   0 4678.91 146.933   2
   1  -2   0 4590.78 146.005   6
  -1   2   0 4750.58 147.757   8
  -1   2   0 4590.33 146.750   2
   1   2   0 4548.06 146.102   6
  -1  -2   0 4667.36 146.132   6
   1   2   0 4544.71 147.487   1
  -1   2   0 4625.56 146.261   4
  -2   2   0 2105.19 69.6050   4
  -2   2   0 2079.16 68.6625   3
   2   2   0 2134.77 69.4950   6
   2  -2   0 2047.52 69.2338   6
   2   2   0 2052.64 70.2967   1
  -2   2   0 2020.73 69.1593   6
  -2   2   0 2156.13 69.4544   2
  -2  -2   0 2032.58 69.1512   6
  -2  -2   0 2163.54 69.7130   4
   2  -2   0 2145.59 70.2499   4
   2  -2   0 2139.60 70.5439   8
  -2   2   0 2028.36 69.9344   8
   3  -2   0 696.773 16.2563   6
   3   2   0 686.645 16.2975   6
  -3  -2   0 659.408 17.5925   1
  -3   2   0 677.915 14.0971   3
  -3  -2   0 643.314 15.7209   4
  -3   2   0 619.769 15.6170   4
  -3   2   0 655.957 15.1890   6
  -4  -2   0 317.628 16.9089   1
  -4   2   0 305.448 14.5572   3
   4   2   0 312.725 16.0727   6
   4  -2   0 301.215 15.8111   6
  -4   2   0 306.147 16.2830   1
  -5  -2   0 269.569 16.8534   1
   5  -2   0 291.818 16.4174   6
   5   2   0 261.806 15.8412   6
  -5   2   0 272.275 14.5189   3
  -5   2   0 293.315 16.7522   1
  -6  -2   0 415.840 23.0087   1
  -6   2   0 363.140 18.9630   3
   6  -2   0 352.422 20.7393   6
   6   2   0 386.677 21.5152   6
  -6   2   0 426.182 22.2490   1
  -7  -2   0 306.758 20.9669   1
  -7   2   0 295.034 19.8773   1
  -7   2   0 333.897 18.2507   3
   7  -2   0 328.520 20.4984   6
   7   2   0 367.257 21.5688   6
  -7   2   0 306.764 19.7235   7
   0  -3   0-0.29589 1.24846   7
   0   3   0-1.70821 1.38492   7
   0  -3   0 0.87420 1.61745   2
   0  -3   0 0.47409 1.61742   1
   0   3   0 0.68778 1.39405   1
  -1   3   0 354.158 15.0957   1
  -1   3   0 356.073 14.4942   2
  -1  -3   0 356.027 15.2041   1
   1  -3   0 362.853 14.0698   2
  -1  -3   0 354.703 13.9413   7
   1  -3   0 332.264 12.3559   6
  -1   3   0 344.283 12.3892   6
  -1   3   0 316.581 14.4423   7
  -1  -3   0 352.417 12.5313   4
   1  -3   0 360.716 14.6750   7
   1   3   0 342.713 14.6063   1
  -1   3   0 339.634 12.5912   4
   1  -3   0 347.227 15.6215   8
  -1  -3   0 329.366 12.4127   6
   1   3   0 350.921 12.5465   6
  -2  -3   0 62.2116 5.51586   1
  -2  -3   0 59.2418 4.42729   4
  -2   3   0 55.3988 4.91863   8
  -2   3   0 64.5587 4.69666   4
   2  -3   0 58.0416 5.32272   8
  -2   3   0 60.0583 4.22675   6
   2  -3   0 55.7081 4.40694   3
  -2   3   0 53.7674 4.41843   2
   2   3   0 57.1497 4.24361   6
   2   3   0 49.8021 5.03106   1
   2  -3   0 59.2198 4.17151   6
   2  -3   0 65.8213 4.98010   2
  -2  -3   0 63.1010 4.30553   6
  -3  -3   0 30.8369 3.96773   4
  -3   3   0 27.4584 4.03320   7
   3   3   0 31.9770 3.71620   6
   3  -3   0 32.6100 3.61545   6
  -3   3   0 26.3718 3.41210   6
  -3   3   0 24.5710 3.82756   4
   3  -3   0 23.5850 3.86612   8
   4   3   0-2.16762 2.23684   6
  -4   3   0 0.77724 2.31865   1
  -4   3   0 0.54205 1.90280   3
   4  -3   0 0.70908 2.03235   6
  -4  -3   0 1.81212 2.24900   1
  -4   3   0-1.73486 2.58770   7
  -5   3   0 4.79924 3.08397   1
   5  -3   0 12.6378 3.66582   6
  -5   3   0 4.67000 3.03167   3
   5   3   0 12.7661 4.06908   6
  -5   3   0 5.26422 3.38123   7
  -5  -3   0 6.61673 3.65660   1
  -6  -3   0 24.6313 6.09436   1
   6  -3   0 29.9216 5.60650   6
  -6   3   0 20.5045 4.46221   3
   6   3   0 28.9898 5.78937   6
  -6   3   0 19.1939 4.70559   1
  -7  -3   0 4.47407 5.08915   1
   7   3   0-1.31689 5.55714   6
   7  -3   0 5.23984 4.60008   6
  -7   3   0 6.79985 5.03370   7
  -7   3   0 14.1957 5.84963   1
   0   4   0 1905.73 65.9256   7
   0  -4   0 1950.43 65.2712   7
   0  -4   0 1930.79 67.9952   1
   0  -4   0 2052.43 67.2830   2
   0   4   0 1903.26 65.7272   1
   1   4   0 2066.49 67.0544   6
   1  -4   0 2034.30 70.5767   7
  -1   4   0 2123.68 67.2060   4
   1   4   0 2032.37 70.6897   1
   1  -4   0 2264.18 73.2419   8
  -1  -4   0 2112.92 67.0768   6
  -1  -4   0 1972.39 71.6027   1
  -1  -4   0 2038.48 69.5635   7
   1  -4   0 2134.47 66.9482   6
  -1   4   0 2095.06 70.9998   1
  -1  -4   0 2093.41 66.9343   4
   1  -4   0 2045.94 69.7211   2
  -1   4   0 2067.33 66.8315   6
   2   4   0 1517.52 52.3414   6
  -2   4   0 1637.70 54.1477   2
   2  -4   0 1562.11 53.6973   3
  -2   4   0 1505.57 52.4301   4
  -2   4   0 1541.13 52.0859   6
  -2  -4   0 1588.55 56.0406   1
  -2  -4   0 1552.79 52.3063   4
   2  -4   0 1529.50 52.1537   6
  -2  -4   0 1596.64 52.2972   6
   2  -4   0 1606.23 56.9977   8
   2  -4   0 1524.76 53.8783   2
  -2   4   0 1574.79 55.4138   7
   3  -4   0 303.264 13.7502   6
   3  -4   0 258.321 15.4960   8
   3   4   0 267.550 13.4261   6
  -3  -4   0 253.080 15.3019   1
  -3   4   0 298.961 13.4581   6
  -3  -4   0 310.041 13.9080   4
  -3   4   0 289.127 13.7914   4
  -4   4   0 198.763 8.45147   5
   4  -4   0 216.478 12.3490   6
   4   4   0 202.907 12.2232   6
  -4   4   0 219.835 13.9509   7
   4  -4   0 214.536 13.8601   8
  -5   4   0 649.483 30.9218   7
   5   4   0 638.216 28.8572   6
  -5   4   0 649.673 29.3359   1
   5  -4   0 658.028 28.8818   6
  -6   4   0 287.297 18.6477   1
  -6   4   0 333.127 21.0824   7
  -6  -4   0 338.309 21.3678   1
   6   4   0 344.046 19.6052   6
   6  -4   0 336.937 19.3803   6
  -7   4   0 242.411 18.7912   7
   7  -4   0 281.999 18.7839   6
  -7   4   0 248.691 17.8048   1
   7   4   0 280.799 18.6909   6
   0   5   0 0.53868 2.13746   1
   0  -5   0-0.85598 2.83285   1
   0  -5   0-0.59655 1.70980   2
   1  -5   0 35.0170 3.83599   2
   1  -5   0 31.3506 4.85702   8
  -1   5   0 34.7771 4.56132   1
  -1   5   0 36.3831 4.50517   7
  -1  -5   0 28.3730 4.57714   1
  -1  -5   0 44.7323 4.37203   7
  -2   5   0 237.661 10.4164   6
   2  -5   0 256.810 10.6678   6
  -2   5   0 255.636 14.0777   7
  -2  -5   0 253.912 10.6556   4
  -2   5   0 257.824 10.9393   4
  -2  -5   0 253.270 10.7623   6
   2   5   0 248.927 10.8144   6
  -2  -5   0 231.453 11.9697   7
   2  -5   0 254.958 12.7593   2
   2  -5   0 249.753 15.3017   8
  -2  -5   0 237.459 14.3021   1
  -3   5   0 128.670 6.68796   6
   3  -5   0 114.109 6.40737   6
  -3  -5   0 136.895 10.0303   1
   3  -5   0 136.898 10.2364   8
  -3  -5   0 115.402 6.61230   4
  -3   5   0 114.937 6.76082   4
   3   5   0 118.829 6.85486   6
  -3   5   0 132.558 9.36645   7
   4   5   0 8.42202 2.84900   6
  -4  -5   0 5.49755 3.86268   1
   4  -5   0 1.10041 2.23559   8
  -4   5   0 5.62549 1.93591   5
   4  -5   0 6.01215 2.59707   6
  -5   5   0 29.8343 6.47806   7
   5   5   0 28.7588 4.94826   6
  -5   5   0 24.5821 5.08539   1
  -5  -5   0 23.0335 6.49498   1
   5  -5   0 27.7364 4.77755   6
   6  -5   0 3.19847 3.52843   6
  -6   5   0-1.43391 4.59478   7
  -6   5   0 2.25634 3.49251   1
   6   5   0-1.09397 4.14777   6
   7   5   0 30.8648 7.47297   6
   7  -5   0 48.9351 8.13425   6
   0  -6   0 1487.39 57.3447   8
   0  -6   0 1595.42 54.9530   2
   0  -6   0 1460.53 58.0513   1
   1  -6   0 781.825 33.0107   8
  -1   6   0 722.643 30.5635   7
  -1  -6   0 783.099 32.7740   1
   1  -6   0 698.057 28.3997   2
  -2  -6   0 506.111 17.9056   6
   2  -6   0 475.992 20.9355   2
  -2  -6   0 500.765 24.1594   1
  -2   6   0 478.883 23.0181   7
   2  -6   0 465.431 24.7200   8
  -2  -6   0 468.912 17.4274   4
   3  -6   0 675.713 26.1384   6
  -3  -6   0 687.754 26.2135   4
  -3  -6   0 724.794 26.3147   6
   3   6   0 716.963 26.7866   6
  -3   6   0 705.517 31.1567   7
  -3  -6   0 702.730 31.9642   1
   3  -6   0 623.412 31.9258   8
   4   6   0 444.961 20.4446   6
  -4  -6   0 427.200 24.3974   1
  -4   6   0 452.728 23.8731   7
   4  -6   0 444.944 25.0186   8
   4  -6   0 468.091 20.2850   6
   5   6   0 117.962 9.95651   6
   5  -6   0 114.677 9.50538   6
  -5  -6   0 130.301 12.9797   1
   6  -6   0 296.156 18.0092   6
  -6  -6   0 314.089 22.1314   1
  -6   6   0 339.564 22.3389   7
   0  -7   0 0.67966 2.10420   2
   0  -7   0 1.11480 2.60891   8
   1  -7   0 108.193 7.84913   2
  -1  -7   0 102.221 10.4369   1
  -1   7   0 94.2319 8.91342   7
   1  -7   0 93.3196 9.76633   8
  -1  -7   0 75.1182 8.27646   2
  -2   7   0 32.9035 5.83994   7
   2  -7   0 31.3469 4.60002   2
   2  -7   0 18.2355 5.24123   8
  -2  -7   0 28.8372 5.94717   1
  -3  -7   0 39.4533 7.30065   1
   3  -7   0 40.6570 7.60141   8
  -3   7   0 30.7113 6.05672   7
  -4   7   0 1.23419 4.21400   7
   4  -7   0 5.82650 5.11619   8
  -4  -7   0 13.7113 5.67495   1
   5  -7   0 1.52857 4.73535   8
  -5   7   0 8.50268 5.74666   7
  -5  -7   0 9.21663 5.96379   1
   0  -8   0 450.345 25.2178   8
   0  -8   0 461.940 21.0357   2
  -1  -8   0 519.999 23.7337   2
  -1   8   0 459.151 24.4257   7
   1  -8   0 482.086 26.4771   8
   1  -8   0 474.105 21.5965   2
  -1  -8   0 482.515 26.7768   1
  -2  -8   0 325.641 20.9678   1
   2  -8   0 305.801 16.3999   2
  -2   8   0 357.078 20.1611   7
   2  -8   0 323.087 21.5340   8
   3  -8   0 395.634 24.8151   8
  -3   8   0 355.420 21.7618   7
  -3  -8   0 409.010 24.1068   1
  -4   8   0 292.381 19.7747   7
  -4  -8   0 290.690 20.8969   1
   4  -8   0 298.302 21.4863   8
   5  -8   0 289.288 21.6367   8
   0  -9   0-2.95712 5.47159   8
   1  -9   0 42.5650 8.42429   8
  -1  -9   0 36.0941 7.55658   8
  -1  -9   0 33.6656 8.19058   1
  -2   9   0 29.1846 6.93286   7
  -2  -9   0 28.0038 7.76647   1
   2  -9   0 21.2700 7.20981   8
  -3  -9   0 3.19021 5.59963   1
  -3   9   0 6.77161 5.48987   7
   3  -9   0-1.74500 4.78894   8
   4  -9   0 5.40454 5.37677   8
   0 -10   0 109.756 12.7461   8
   1 -10   0 187.885 17.6410   8
  -2 -10   0 324.135 23.5136   1
  -7   0   1-1.38553 4.72648   1
   7   0  -1 1.30353 3.73603   6
  -6   0   1 3.58512 4.19859   1
   6   0  -1 6.65089 2.90560   6
   5   0  -1-0.76947 1.03472   5
   5   0  -1-0.91545 1.85545   6
  -5   0   1-0.99363 2.96423   1
  -4   0   1 0.79195 2.17315   1
   4   0  -1-0.72215 2.15425   6
   4   0  -1 0.16774 0.85552   5
  -3   0   1 1.18051 1.54458   1
   3   0  -1 0.45197 0.67185   5
  -3   0   1 0.54067 1.84463   4
   3   0  -1 3.18331 1.52087   6
  -2   0   1 0.39791 0.98862   1
   2   0  -1 1.40656 0.71400   6
  -2   0   1 3.01152 1.24659   4
   1   0  -1-0.34836 0.57646   6
   1   0  -1 0.42916 0.46569   5
  -1   0  -1-0.17022 0.73179   1
   1   0   1-0.38127 0.65032   6
  -1   0  -1 0.19967 0.80932   4
   1   0   1-0.07467 0.35494   5
  -2   0  -1-1.87026 1.34905   4
  -2   0  -1-0.35722 1.28835   1
   2   0   1 1.41709 1.27771   1
   2   0   1-0.72590 0.99604   6
  -3   0  -1-2.73696 1.92186   1
   3   0   1-0.52799 1.74779   1
  -3   0  -1-1.63763 2.25854   4
   3   0   1 0.55122 1.36873   6
   4   0   1-0.74266 2.12853   6
   4   0   1-0.90616 2.24920   4
   4   0   1 0.94215 0.77154   5
  -4   0  -1-0.73935 1.93443   1
  -5   0  -1 0.92835 3.16703   1
   5   0   1 0.93919 2.69194   6
   6   0   1 4.57308 3.41147   6
  -6   0  -1 1.12349 3.71904   1
   7   0   1 1.34544 4.16530   6
  -7   0  -1 1.30977 4.19720   1
  -7   1   1 805.819 37.7939   1
   7   1  -1 774.712 36.8030   6
  -7  -1   1 840.195 38.6581   1
   7  -1  -1 781.836 36.7853   6
   6   1  -1 755.420 34.4884   6
  -6  -1   1 728.242 34.9745   1
   6  -1  -1 809.113 34.9708   6
  -6   1   1 788.673 35.4458   1
   5   1  -1 791.653 34.2359   6
  -5  -1   1 852.025 35.6061   1
  -5   1   1 804.038 35.0417   1
   5  -1  -1 808.049 34.3240   6
  -4  -1   1 1220.83 47.0716   1
  -4   1   1 1275.28 47.1343   1
   4  -1  -1 1261.54 46.3080   6
   4   1  -1 1187.61 45.9813   6
  -3   1   1 1086.09 20.9345   8
   3  -1  -1 1068.28 21.4917   6
  -3   1   1 1022.97 20.6143   6
  -3  -1   1 992.872 21.3019   4
  -3   1   1 1011.61 21.3743   4
  -3  -1   1 1074.40 23.1508   1
  -3   1   1 1115.78 23.0760   1
   3   1  -1 1100.02 21.9055   6
   2   1  -1 636.874 24.2022   1
  -2   1   1 631.209 23.5281   6
  -2   1   1 620.678 23.9392   4
  -2  -1   1 667.295 23.6867   6
  -2   1   1 636.052 23.4463   8
   2   1  -1 599.881 23.5007   6
  -2  -1   1 674.075 24.5745   1
  -2  -1   1 660.174 24.2319   4
  -2   1   1 642.496 21.0816   5
  -1   1   1 2278.36 72.8587   6
  -1  -1   1 2134.90 72.8405   6
   1   1  -1 2289.22 73.4547   1
   1   1  -1 2297.08 72.9758   6
  -1   1   1 2254.88 71.8642   3
  -1   1   1 2270.95 72.2133   5
  -1   1   1 2218.51 72.8290   8
   1  -1  -1 2390.40 73.0164   8
   0   1   1 3459.26 111.313   1
   0  -1   1 3408.60 110.776   7
   0  -1  -1 3393.58 111.415   1
   0  -1  -1 3563.57 110.005   7
  -1  -1  -1 1169.53 39.5714   6
  -1   1  -1 1200.00 39.7601   4
   1  -1   1 1186.36 40.0302   2
  -1   1  -1 1238.29 40.0364   7
  -1  -1  -1 1190.91 40.1835   1
   1  -1   1 1233.44 40.4581   8
  -1   1  -1 1182.78 39.5502   6
   1   1   1 1183.45 39.6432   6
  -1  -1  -1 1154.38 39.6906   4
   1   1   1 1217.21 39.8851   4
  -1   1  -1 1238.64 39.8344   3
  -2   1  -1 896.421 31.2865   1
  -2   1  -1 854.769 31.1950   6
  -2  -1  -1 902.364 31.9264   1
   2   1   1 928.724 32.2688   4
  -2  -1  -1 888.812 31.5909   4
  -2   1  -1 866.536 31.4986   4
  -2  -1  -1 831.026 31.0613   6
   2   1   1 898.067 31.5347   6
   3   1   1 1101.97 39.7753   6
  -3   1  -1 1035.23 39.0277   6
  -3  -1  -1 1103.49 39.8223   4
   3   1   1 1058.47 40.7049   4
  -3   1  -1 1098.91 39.5245   1
  -3  -1  -1 1132.47 40.2569   1
   3  -1   1 1041.59 39.4489   6
  -3   1  -1 1101.58 39.7912   4
  -4   1  -1 394.825 19.1012   1
   4   1   1 410.454 19.5081   6
  -4  -1  -1 386.494 19.3995   1
   4  -1   1 421.498 19.5415   6
   4   1   1 400.012 20.7058   4
  -5   1  -1 146.766 11.2962   1
  -5  -1  -1 161.234 11.9452   1
   5  -1   1 168.660 12.0351   6
   5   1   1 158.801 11.6815   6
   6  -1   1 546.003 27.7056   6
  -6   1  -1 592.652 28.2844   1
  -6  -1  -1 605.565 28.9484   1
   6   1   1 563.205 20.6815   5
   6   1   1 578.242 28.3191   6
  -7  -1  -1 624.294 31.8764   1
   7   1   1 646.747 32.0984   6
   7  -1   1 646.940 31.9109   6
  -7   1  -1 600.372 30.6903   1
  -8   1  -1 465.539 26.0728   1
  -8   1  -1 393.036 23.5408   7
  -7   2   1-9.59590 5.07265   1
  -7  -2   1-2.88901 5.47716   1
   7  -2  -1 5.20113 3.56863   6
   7   2  -1 6.52124 4.31684   6
  -6   2   1 45.2438 7.22730   1
   6  -2  -1 24.2725 5.39760   6
  -6  -2   1 29.7439 6.70537   1
   6   2  -1 30.9774 5.71329   6
  -6   2   1 23.4248 4.45844   3
  -5   2   1 4.99214 3.20504   1
  -5   2   1 4.23985 2.41091   3
   5   2  -1 13.6629 3.61926   6
  -5  -2   1 3.11467 2.98176   1
   5  -2  -1 7.25864 2.49709   6
   4   2  -1 20.9473 3.72476   6
  -4   2   1 17.4205 2.88867   3
   4  -2  -1 17.9843 3.41141   6
  -4  -2   1 15.9802 3.91319   1
  -4   2   1 15.2455 3.67747   1
  -3   2   1 62.8409 5.20086   4
  -3   2   1 60.7893 4.73285   6
  -3   2   1 62.6944 2.33727   5
   3  -2  -1 80.3472 5.62930   6
  -3  -2   1 69.6955 5.39465   4
  -3   2   1 0.48546 1.04754   2
  -3   2   1 64.0989 4.07450   3
   3   2  -1 63.5310 5.02972   6
  -3  -2   1 0.48302 0.96328   6
  -3   2   1 56.4296 4.77783   8
   2   2  -1 1.75329 1.62529   1
  -2   2   1 2.63109 1.42903   8
   2   2  -1 4.23169 1.17185   6
  -2   2   1 8.00430 1.64206   4
  -2   2   1 2.26459 1.31555   2
  -2  -2   1 5.90100 1.41337   6
   2  -2  -1 5.55281 1.41067   6
  -2   2   1 3.77094 1.07658   5
   2  -2  -1 1.99396 1.28227   8
  -2  -2   1 4.15563 1.40185   4
  -2   2   1 3.54036 1.13473   6
  -2   2   1 0.88791 0.90596   3
  -1   2   1 481.039 16.9536   6
  -1   2   1 487.889 18.1143   8
  -1  -2   1 467.352 17.0209   6
   1  -2  -1 473.670 17.0376   6
  -1   2   1 500.904 17.2796   2
   1   2  -1 508.624 17.2381   6
   1  -2  -1 496.611 18.4838   8
   1   2  -1 459.261 18.0063   1
   1  -2  -1 499.061 17.3616   2
  -1  -2   1 484.340 18.2467   1
   0   2  -1 262.175 9.99301   1
   0  -2   1 265.586 10.4789   1
   0   2   1 260.267 10.0154   7
   0  -2   1 259.356 10.6133   7
   0   2   1 241.426 11.0071   1
   0  -2  -1 264.817 9.99175   7
   1  -2   1 49.7268 3.56983   3
  -1   2  -1 45.1247 2.93509   6
   1  -2   1 48.6593 3.75927   7
   1  -2   1 48.6563 2.98374   6
   1   2   1 53.4051 4.02109   1
  -1   2  -1 44.8099 3.02173   4
  -1  -2  -1 48.1693 3.04626   6
  -1   2  -1 49.7156 3.69101   2
   1   2   1 48.0929 3.02800   6
   1  -2   1 48.1648 3.67477   2
   1  -2   1 42.0230 3.00814   4
   1   2   1 45.2583 3.06433   4
   1  -2   1 48.7633 4.04663   8
  -1  -2  -1 49.6284 3.07558   4
  -2   2  -1 53.2387 4.13024   3
  -2   2  -1 44.1454 4.25300   8
   2   2   1 39.5288 4.04741   4
  -2   2  -1 53.8577 4.13673   6
   2   2   1 52.0572 4.09329   6
   2  -2   1 55.3785 4.48569   2
  -2   2  -1 51.1409 4.25264   2
  -2   2  -1 41.8785 4.00870   4
   2  -2   1 52.4241 4.75635   8
  -2  -2  -1 55.1258 4.31135   4
   2  -2   1 50.3786 3.97298   6
  -2   2  -1 42.4728 4.15569   7
  -2  -2  -1 59.0854 4.24283   6
   2  -2   1 59.7861 4.66935   4
  -2  -2  -1 58.2159 4.80681   1
   3  -2   1 2.14344 1.71861   6
  -3   2  -1 0.52821 1.31305   1
  -3  -2  -1 4.31086 2.04433   4
   3   2   1 4.92291 2.12393   6
  -3   2  -1 1.98846 1.59458   6
   3   2   1 3.94552 2.17746   4
  -3   2  -1 3.81217 1.96536   4
  -3   2  -1 1.78133 1.47558   7
  -3  -2  -1 1.29840 1.70008   1
  -3   2  -1 2.33389 1.64009   3
   4  -2   1 144.730 9.89900   6
  -4  -2  -1 147.510 10.6584   1
   4  -2   1 131.783 10.4831   4
  -4   2  -1 155.622 10.3291   7
  -4   2  -1 129.114 8.80030   3
   4   2   1 145.829 9.98182   6
   4   2   1 133.279 10.2459   4
  -4   2  -1 130.751 9.46455   1
  -5   2  -1 9.41757 3.49410   7
  -5   2  -1 11.8033 3.35295   3
  -5   2  -1 6.30203 3.25702   1
   5   2   1 2.81845 2.81441   6
  -5  -2  -1 13.3483 4.08235   1
   5  -2   1 10.2773 3.79571   6
   6   2   1 96.9826 10.0686   6
  -6   2  -1 87.1771 9.51332   7
  -6   2  -1 109.377 9.34548   3
  -6   2  -1 121.194 10.6714   1
   6  -2   1 100.150 10.1335   6
  -6  -2  -1 109.094 10.9787   1
   7  -2   1 1.33819 4.95147   6
   7   2   1-4.01810 5.07822   6
  -7   2  -1 7.80735 4.19566   3
  -7   2  -1 9.94416 5.24405   1
  -7   2  -1 3.72268 3.97635   7
  -7  -2  -1-5.70328 5.14214   1
  -8   2  -1 5.57122 5.64807   1
  -7   3   1 256.654 18.4210   1
   7   3  -1 285.541 18.5607   6
   7  -3  -1 221.483 16.8678   6
  -7   3   1 248.176 18.1600   7
  -7  -3   1 263.092 19.4154   1
  -6   3   1 862.269 37.6758   1
  -6  -3   1 824.980 38.4078   1
   6   3  -1 844.352 36.8594   6
   6  -3  -1 806.562 36.3592   6
  -6   3   1 854.479 38.0672   7
  -6   3   1 835.323 33.5801   3
  -5  -3   1 1028.20 43.1902   1
  -5   3   1 1033.40 38.5553   3
   5   3  -1 1023.46 41.3761   6
   5  -3  -1 1016.01 41.2369   6
  -5   3   1 1049.50 42.5805   1
   4   3  -1 511.084 21.5057   6
   4  -3  -1 550.571 21.9079   6
  -4   3   1 497.291 19.0680   3
   3   3  -1 730.079 16.7378   6
   3  -3  -1 716.083 18.1853   8
  -3  -3   1 750.782 16.9879   4
   3  -3  -1 679.175 15.9730   6
  -3  -3   1 674.836 18.7291   1
  -3   3   1 718.319 15.8224   6
  -3   3   1 693.386 10.7917   5
  -3   3   1 681.826 16.4367   4
  -2  -3   1 2024.26 67.0301   4
  -2  -3   1 1977.42 68.6162   1
   2  -3  -1 2014.67 66.6050   6
   2   3  -1 2033.90 68.3271   1
  -2   3   1 2009.65 66.7570   2
   2  -3  -1 1930.92 66.0261   3
   2  -3  -1 1959.66 68.6130   8
  -2  -3   1 2102.63 66.6494   6
  -2   3   1 1955.18 66.9462   4
   2   3  -1 2015.22 66.7355   6
  -2   3   1 1973.11 66.3617   6
  -2   3   1 2089.09 68.2076   8
   1  -3  -1 897.959 31.0297   6
  -1  -3   1 944.601 31.1411   6
  -1   3   1 923.720 33.4002   7
   1  -3  -1 947.468 32.0596   2
   1  -3  -1 981.832 34.4559   8
  -1   3   1 919.201 34.3674   1
  -1   3   1 917.955 32.3238   2
  -1   3   1 949.551 31.4561   4
   1   3  -1 950.514 33.1936   1
   1   3  -1 903.448 31.1342   6
  -1   3   1 943.522 31.0232   6
  -1  -3   1 956.700 33.6204   1
  -1  -3   1 943.450 31.4135   4
   0   3  -1 586.852 22.2839   7
   0   3   1 572.344 21.4443   7
   0  -3  -1 612.931 23.9808   1
   0   3  -1 567.484 21.3182   1
   0  -3   1 580.992 21.8271   7
   0  -3  -1 589.013 21.2289   7
   0  -3   1 590.084 22.4894   1
   0  -3  -1 582.237 21.7865   2
   0   3   1 599.746 22.6641   1
  -1  -3  -1 2190.42 70.7496   7
   1   3   1 2185.51 70.1297   6
  -1   3  -1 2160.39 69.9849   6
   1  -3   1 2210.38 70.5203   4
  -1   3  -1 2129.19 73.1649   8
  -1   3  -1 2199.42 73.0295   2
  -1   3  -1 1983.59 70.0371   4
   1  -3   1 2170.74 72.1801   2
   1   3   1 2210.69 70.4133   4
   1  -3   1 2208.26 72.4440   7
   1  -3   1 2329.58 74.2692   8
  -1   3  -1 2160.28 71.9865   1
  -1  -3  -1 2029.61 73.0702   1
  -1  -3  -1 2201.36 70.0600   4
   1   3   1 2176.28 72.7376   1
  -1  -3  -1 2234.82 70.0767   6
   2   3   1 1529.10 46.8236   1
   2  -3   1 1504.46 45.3653   3
  -2  -3  -1 1568.69 44.5188   6
   2  -3   1 1525.28 44.4896   6
  -2   3  -1 1544.68 45.5699   2
   2  -3   1 1540.34 45.6669   4
  -2   3  -1 1525.54 44.4527   6
   2  -3   1 1520.78 46.0120   2
   2  -3   1 1459.81 47.5847   8
   2   3   1 1517.36 44.6410   6
   2   3   1 1566.69 45.4122   4
  -2  -3  -1 1514.38 44.5633   4
  -2   3  -1 1482.01 44.6169   4
  -3   3  -1 262.857 12.9979   6
   3  -3   1 279.122 13.3698   6
  -3  -3  -1 273.756 14.7668   1
  -3   3  -1 286.176 14.6063   7
   3   3   1 290.019 14.5761   4
  -3  -3  -1 306.237 13.8445   4
  -3   3  -1 257.516 13.2319   4
   3   3   1 252.086 13.1925   6
   3  -3   1 259.079 14.7585   8
  -4  -3  -1 357.894 19.3352   1
  -4   3  -1 365.961 17.1981   3
  -4   3  -1 350.643 17.8085   1
   4   3   1 363.471 18.0785   6
  -4   3  -1 382.942 19.2784   7
   4  -3   1 376.592 18.1433   6
  -5  -3  -1 741.371 33.3128   1
   5  -3   1 804.625 32.3170   6
  -5   3  -1 725.069 32.5457   7
   5   3   1 696.292 31.3050   6
  -5   3  -1 665.667 29.4933   3
  -5   3  -1 719.661 31.1638   1
  -6  -3  -1 155.373 14.0046   1
   6   3   1 171.598 13.4267   6
   6  -3   1 172.622 13.4768   6
  -6   3  -1 174.195 12.1429   3
  -6   3  -1 188.673 14.5052   7
  -6   3  -1 204.700 14.0217   1
   7  -3   1 393.358 23.1574   6
  -7   3  -1 402.186 23.5391   7
  -7   3  -1 350.808 21.5820   1
  -7  -3  -1 403.468 24.5634   1
   7   3   1 373.300 22.9009   6
  -7   4   1 4.43570 5.19232   7
   7   4  -1 1.29722 5.36854   6
  -7  -4   1 14.0411 6.45576   1
  -7   4   1 4.03520 4.85325   1
   7  -4  -1 5.11538 5.69994   6
   6  -4  -1 8.63447 3.57970   6
   6   4  -1 5.47021 3.14446   6
  -6   4   1 8.40602 4.33720   1
  -6   4   1 9.36439 4.95548   7
  -5   4   1 24.7524 5.60394   1
  -5   4   1 24.3406 5.66488   7
   5   4  -1 27.8973 4.85304   6
   5  -4  -1 37.9285 5.29007   6
   4  -4  -1 74.6110 6.64725   6
  -4   4   1 58.2947 3.93005   5
  -4  -4   1 49.0145 6.76572   1
   4   4  -1 70.8974 6.62811   6
   4  -4  -1 59.4607 6.76225   8
   3  -4  -1 9.28172 2.93672   8
   3   4  -1 11.5019 2.67098   6
   3  -4  -1 9.03819 2.12401   6
  -3   4   1 15.2213 2.64852   6
  -3  -4   1 12.7473 3.49143   1
  -3   4   1 9.01796 2.81456   4
  -3  -4   1-0.47232 0.96973   6
  -3  -4   1 11.7894 2.65300   4
  -2  -4   1 76.5472 5.12190   4
   2  -4  -1 67.5017 5.23506   3
  -2   4   1 79.2468 6.50108   7
   2  -4  -1 74.2812 6.74781   8
  -2  -4   1 66.6019 6.26102   1
   2  -4  -1 84.2180 5.74563   2
   2  -4  -1 78.4156 4.96263   6
   2   4  -1 90.3817 5.44607   6
  -2   4   1 73.1764 5.14168   4
  -2  -4   1 70.7867 4.81792   6
  -2   4   1 78.5282 5.61310   2
  -2   4   1 81.8356 4.94591   6
   1  -4  -1 41.3358 4.74749   8
  -1  -4   1 34.8903 4.11837   1
  -1  -4   1 35.8900 3.96801   7
   1  -4  -1 37.6661 3.33142   2
   1  -4  -1 38.3819 2.34202   6
  -1   4   1 32.4022 4.24263   1
  -1   4   1 41.6421 2.60342   4
   1   4  -1 38.7432 4.07951   1
  -1   4   1 44.0544 4.23510   7
  -1  -4   1 38.4853 2.48081   4
   1   4  -1 41.4202 2.55665   6
   0   4   1 96.0830 6.24045   7
   0  -4   1 89.6208 6.29441   7
   0  -4   1 90.2257 7.31644   2
   0   4  -1 99.4079 6.82832   7
   0  -4  -1 94.4061 7.77937   1
   0   4  -1 96.2444 6.14324   1
   0   4   1 98.7109 6.91480   1
   0  -4   1 100.723 7.33223   1
   0  -4  -1 95.9642 6.19506   2
   0  -4  -1 89.5156 5.83294   7
  -1   4  -1 15.3606 1.59402   6
  -1  -4  -1 18.2332 1.69530   4
  -1   4  -1 15.2289 1.77951   4
  -1  -4  -1 20.0256 3.49926   1
  -1   4  -1 16.1064 2.78371   1
  -1  -4  -1 17.2222 2.47024   7
  -1  -4  -1 13.3671 1.52947   6
   1  -4   1 14.2544 2.59581   2
   1   4   1 21.4413 3.52363   1
   1  -4   1 15.1375 3.10576   8
   2  -4   1 114.775 7.58926   2
  -2   4  -1 114.563 6.31453   6
  -2  -4  -1 106.000 8.21930   1
   2  -4   1 95.4016 8.28434   8
  -2  -4  -1 106.312 6.14342   4
   2  -4   1 104.507 6.10546   6
   2  -4   1 96.0856 6.91506   3
  -2   4  -1 95.3578 6.04649   4
   2   4   1 112.836 6.36870   6
  -2  -4  -1 113.753 6.27542   6
  -3   4  -1 39.1174 4.37880   6
  -3   4  -1 38.2738 5.16441   7
  -3  -4  -1 36.0441 4.27237   4
   3  -4   1 46.4579 4.64704   6
  -3   4  -1 42.4195 4.60583   4
   3  -4   1 39.1398 5.60390   8
   3   4   1 42.2338 4.51598   6
  -4   4  -1 15.9663 1.82978   5
   4   4   1 16.0536 3.79428   6
   4  -4   1 16.2706 4.14370   8
  -4   4  -1 7.58787 3.06896   7
   4  -4   1 9.14005 3.21443   6
   5  -4   1 4.52692 3.51685   6
  -5  -4  -1 2.38323 4.06786   1
  -5   4  -1 5.44060 3.18663   1
  -5   4  -1 1.13654 3.52173   7
   5   4   1 10.2274 3.52848   6
   6   4   1-2.25227 3.84179   6
  -6   4  -1 3.16103 3.69882   1
   6  -4   1-1.10682 3.77589   6
  -6  -4  -1-1.38107 4.84801   1
  -6   4  -1-2.63473 4.49410   7
   7   4   1 59.2967 8.88015   6
  -7   4  -1 73.9447 9.36559   1
  -7   4  -1 71.8008 10.1219   7
   7  -4   1 52.0847 9.04092   6
   7  -5  -1 503.313 26.7788   6
   7   5  -1 484.515 26.6993   6
  -7   5   1 508.436 27.3080   1
  -6   5   1 482.381 26.4366   1
   6   5  -1 530.679 26.3493   6
   6  -5  -1 557.026 26.5366   6
  -6   5   1 548.038 29.4417   7
  -6  -5   1 535.189 29.2222   1
  -5  -5   1 594.808 29.8697   1
   5   5  -1 615.707 27.1858   6
   5  -5  -1 564.208 26.3721   6
   4   5  -1 602.417 25.7342   6
   4  -5  -1 619.968 25.5741   6
   4  -5  -1 578.731 28.1601   8
  -4   5   1 599.722 22.9274   5
  -4  -5   1 631.436 29.2519   1
  -3   5   1 537.433 21.0426   7
  -3   5   1 592.934 17.1652   6
  -3   5   1 594.568 18.1857   4
   3  -5  -1 531.942 21.7941   8
   3  -5  -1 520.320 17.4535   3
  -3  -5   1 568.521 22.0188   1
   3  -5  -1 597.682 17.6293   6
   3   5  -1 566.636 17.9417   6
  -3  -5   1 601.161 17.8652   4
  -2  -5   1 516.474 24.3559   1
  -2  -5   1 549.639 20.4954   6
  -2   5   1 573.532 20.8092   4
  -2   5   1 538.931 24.0165   7
   2  -5  -1 577.334 26.0007   8
   2  -5  -1 556.901 22.3352   2
   2  -5  -1 517.960 20.1498   6
  -2  -5   1 571.062 20.5487   4
  -2   5   1 583.653 20.4552   6
   2   5  -1 541.267 20.5404   6
  -2   5   1 565.292 23.0413   2
  -1   5   1 691.704 23.4137   4
  -1  -5   1 739.714 29.6958   1
   1   5  -1 717.792 23.4401   6
   1  -5  -1 728.906 26.6607   2
  -1   5   1 749.020 28.8510   7
   0  -5  -1 1094.47 43.2000   1
   0  -5  -1 1072.31 38.7391   7
   0  -5   1 1031.09 41.5021   1
   0  -5  -1 1095.18 38.8566   2
   0  -5   1 1118.98 41.6721   2
   0   5  -1 1060.06 38.8423   1
  -1   5  -1 987.560 35.2597   7
   1  -5   1 962.766 36.7908   8
  -1  -5  -1 930.364 36.2924   1
  -1   5  -1 946.025 33.2828   1
   1  -5   1 867.959 33.4575   2
  -1  -5  -1 955.801 32.4010   7
  -1  -5  -1 925.352 28.9364   6
   2  -5   1 539.767 25.6810   8
  -2   5  -1 538.844 22.6810   1
  -2   5  -1 563.717 20.3097   4
   2  -5   1 522.205 22.6015   2
  -2  -5  -1 520.935 19.8774   6
  -2   5  -1 514.633 19.7642   6
  -2  -5  -1 523.725 24.6390   1
  -2   5  -1 579.728 24.3366   7
  -2  -5  -1 529.816 20.9999   7
  -2  -5  -1 529.959 19.8227   4
   3   5   1 477.936 20.4473   6
   3  -5   1 505.176 20.3487   6
   3  -5   1 476.765 24.7291   8
   3  -5   1 483.948 22.2574   2
  -3  -5  -1 506.962 20.3473   4
  -3  -5  -1 457.455 23.8700   1
  -3   5  -1 505.355 20.1483   6
  -3   5  -1 499.256 20.5241   4
   4  -5   1 435.166 23.7093   8
   4   5   1 451.699 20.4720   6
   4  -5   1 429.720 19.8933   6
  -4  -5  -1 439.683 23.4220   1
  -4   5  -1 421.055 22.5028   7
  -5   5  -1 289.670 18.9457   7
   5  -5   1 326.663 17.3526   6
  -5   5  -1 318.040 17.3728   1
   5   5   1 291.275 17.1006   6
   6  -5   1 433.022 23.0217   6
   6   5   1 464.470 23.8322   6
  -6   5  -1 400.391 22.3639   1
  -6   5  -1 455.267 25.9043   7
   7   5   1 333.832 20.8040   6
   7  -5   1 309.581 20.1360   6
   7  -6  -1-7.19008 8.11866   6
  -6   6   1-2.39095 4.53305   1
  -6  -6   1-3.10170 5.13287   1
   6  -6  -1-1.01626 4.68192   6
   5   6  -1 36.4718 5.85587   6
   5  -6  -1 21.3958 4.59733   6
  -5  -6   1 28.8124 7.31923   1
  -4   6   1 3.39570 3.51044   7
   4   6  -1 7.38723 2.73025   6
  -4  -6   1 1.19625 3.96460   1
   4  -6  -1 9.98482 2.88253   6
   4  -6  -1 10.7017 4.40480   8
  -3  -6   1 6.23904 3.86310   1
  -3   6   1 11.5049 4.05954   7
  -3  -6   1 9.65356 2.47988   6
   3  -6  -1 8.01101 3.68354   8
   3  -6  -1 11.5062 2.28413   6
  -3  -6   1 12.5027 2.71525   4
   3   6  -1 14.6117 2.75176   6
   2   6  -1 0.51353 1.22076   6
  -2   6   1 1.65910 2.56823   7
   2  -6  -1-0.22024 1.07846   6
   2  -6  -1 2.17599 2.70067   8
   2  -6  -1 0.54454 1.74517   2
  -2  -6   1 2.05195 1.17842   4
   1  -6  -1 3.73287 1.68458   2
  -1   6   1 2.98827 2.54967   7
  -1  -6   1 0.89919 3.06842   1
   1  -6  -1 0.97689 2.42598   8
   0  -6   1 7.68064 3.46588   1
   0  -6   1 4.75813 3.05328   8
   0  -6  -1 1.11434 3.69110   1
   0  -6   1 7.57938 3.01139   2
   0  -6  -1 4.68619 2.11612   2
   1  -6   1 21.3106 3.79470   2
   1  -6   1 22.2313 4.69903   8
  -1   6  -1 18.8362 4.05967   7
  -1  -6  -1 19.5722 4.86374   1
   2  -6   1 94.1324 9.73295   8
  -2  -6  -1 87.1271 9.08647   1
  -2  -6  -1 84.6173 4.81975   4
   2  -6   1 73.3773 6.86213   2
  -2   6  -1 89.9687 8.40241   7
  -2  -6  -1 72.8667 4.63901   6
  -3  -6  -1 45.7020 4.56463   4
   3  -6   1 46.3539 5.85725   2
  -3   6  -1 36.8112 6.08323   7
  -3  -6  -1 37.2800 3.96611   6
   3  -6   1 42.8194 7.11546   8
  -3  -6  -1 56.0440 7.65076   1
   4  -6   1-0.63940 2.64508   6
   4  -6   1 1.34468 3.51817   8
   4   6   1-0.68729 2.66714   6
  -4  -6  -1 3.79552 4.18704   1
  -5   6  -1 2.65075 3.63699   7
   5  -6   1 1.45045 4.15716   8
   5  -6   1-0.83278 3.23185   6
   5   6   1 1.77664 3.36812   6
  -5  -6  -1-1.43394 4.74563   1
  -5   6  -1 0.92173 3.05051   1
   6  -6   1 15.4377 5.61518   6
  -6   6  -1 24.2442 6.89227   7
   5  -7  -1 233.718 17.9088   8
  -5   7   1 238.440 18.0661   7
  -5  -7   1 248.976 18.9315   1
  -4  -7   1 556.642 28.6606   1
   4  -7  -1 498.578 27.9945   8
  -4   7   1 544.894 27.7015   7
  -3  -7   1 569.532 28.8451   1
   3  -7  -1 557.511 29.6322   8
  -3   7   1 623.694 28.5648   7
   2  -7  -1 249.307 13.0554   2
  -2   7   1 272.451 15.9139   7
   2  -7  -1 272.319 17.9128   8
  -1  -7   1 516.070 25.2355   2
   1  -7  -1 489.364 25.5529   8
  -1   7   1 481.711 23.5263   7
  -1  -7   1 490.362 25.4402   1
   1  -7  -1 513.129 21.0206   2
   0  -7  -1 621.898 25.4330   2
   0  -7  -1 629.556 30.1595   8
   0  -7   1 587.626 29.7927   8
   0  -7   1 686.975 28.0345   2
   1  -7   1 256.407 16.9687   8
  -1   7  -1 256.002 15.8680   7
  -1  -7  -1 245.663 14.7766   2
   1  -7   1 279.437 14.6495   2
  -1  -7  -1 245.954 17.2520   1
  -2  -7  -1 481.672 25.2765   1
  -2   7  -1 464.735 23.5146   7
   2  -7   1 485.561 25.9445   8
   2  -7   1 422.666 20.9427   2
  -3  -7  -1 580.452 30.2744   1
  -3   7  -1 646.958 29.9394   7
   3  -7   1 591.519 26.9181   2
   3  -7   1 609.936 31.7748   8
  -4  -7  -1 320.801 21.2373   1
  -4   7  -1 347.517 20.7679   7
   4  -7   1 304.923 21.4608   8
   5  -7   1 128.302 13.8892   8
  -5  -7  -1 141.213 14.3707   1
   5  -8  -1 4.74087 5.06601   8
   4  -8  -1 3.09056 4.95344   8
  -4  -8   1 5.90002 5.17930   1
  -4   8   1 3.98719 4.53581   7
   3  -8  -1 22.8365 6.23432   8
  -3   8   1 32.3917 6.86247   7
  -3  -8   1 31.0721 7.03648   1
   2  -8  -1 7.24061 4.32335   8
  -2   8   1 4.38435 3.85138   7
  -2  -8   1 5.16331 4.65845   1
  -1   8   1 91.5610 9.32617   7
  -1  -8   1 83.2442 9.12984   2
  -1  -8   1 103.533 11.3123   1
   1  -8  -1 106.259 11.0567   8
   0  -8   1 1.31086 3.25435   8
   0  -8  -1 2.56769 3.52357   8
   0  -8   1 2.47610 3.05465   2
   1  -8   1 55.1061 6.44631   2
   1  -8   1 55.6615 8.34626   8
  -1  -8  -1 47.6691 8.53130   1
   2  -8   1 0.80645 3.33615   2
  -2  -8  -1-1.42357 4.99704   1
  -2   8  -1 2.34085 4.43763   7
   2  -8   1-1.49393 3.70806   8
   3  -8   1 4.87570 4.65873   8
  -3   8  -1 1.26422 4.31338   7
  -3  -8  -1-1.46295 5.13589   1
   3  -8   1 4.43836 3.74572   2
  -4  -8  -1 37.7280 8.48987   1
   4  -8   1 27.4218 7.43769   8
  -4   8  -1 33.3441 7.69212   7
   4  -9  -1 281.285 21.3470   8
  -3   9   1 146.310 13.6033   7
  -3  -9   1 171.477 15.8611   1
   3  -9  -1 136.510 14.6491   8
  -2  -9   1 439.532 26.6456   1
  -2   9   1 464.338 25.0712   7
   2  -9  -1 450.611 27.2983   8
  -1  -9   1 303.587 20.8523   8
  -1  -9   1 266.392 19.5990   1
   1  -9  -1 288.784 20.2814   8
   0  -9  -1 177.258 15.2416   8
   0  -9   1 145.873 14.0198   8
   1  -9   1 366.359 23.6199   8
  -1  -9  -1 382.361 23.9958   8
  -1  -9  -1 362.995 24.1907   1
  -2  -9  -1 240.532 19.4957   1
  -2   9  -1 277.296 18.8118   7
   2  -9   1 233.257 19.2606   8
  -3   9  -1 164.052 14.8743   7
  -3  -9  -1 197.697 17.4925   1
   3  -9   1 187.470 17.4587   8
  -2 -10   1-4.95486 7.10090   1
   2 -10  -1 1.75009 5.22124   8
   1 -10  -1 1.66804 6.01586   8
   0 -10  -1 1.62012 5.52698   8
  -2 -10  -1-3.59791 6.98209   1
  -7   0   2 730.333 35.6649   1
   7   0  -2 711.604 34.4344   6
   6   0  -2 1020.61 43.4008   6
  -6   0   2 1074.17 45.0651   1
   5   0  -2 1004.17 40.1086   6
   5   0  -2 983.703 33.4379   5
  -5   0   2 1007.32 41.3848   1
   4   0  -2 1513.13 54.6298   6
  -4   0   2 1485.30 55.3383   1
   4   0  -2 1490.86 49.2732   5
   3   0  -2 501.973 20.2984   6
  -3   0   2 441.352 19.9543   4
   3   0  -2 470.763 16.9943   5
  -3   0   2 495.391 21.0508   1
   2   0  -2 73.4749 5.01233   6
  -2   0   2 75.1039 5.38515   1
   2   0  -2 76.7256 3.92889   5
   1   0  -2 2367.28 73.3495   6
   1   0  -2 2183.01 72.5470   5
  -1   0   2 2278.03 72.6397   5
   0   0  -2 1153.93 38.0229   5
   0   0   2 1200.19 37.8375   3
   0   0   2 1136.63 38.0310   5
   1   0   2 1436.18 45.1099   6
  -1   0  -2 1353.40 43.8985   7
  -1   0  -2 1274.78 44.3263   2
   1   0   2 1346.42 43.7575   5
   1   0   2 1389.81 44.3054   1
  -1   0  -2 1410.02 44.2682   1
  -1   0  -2 1230.08 44.6674   4
  -1   0  -2 1354.22 43.7827   5
   2   0   2 2262.08 73.5479   5
   2   0   2 2294.23 75.7734   1
  -2   0  -2 2225.20 75.5582   1
  -2   0  -2 2223.85 75.6265   2
   2   0   2 2307.55 76.1458   6
  -3   0  -2 3045.96 102.252   1
   3   0   2 3095.15 98.3884   5
   3   0   2 3036.41 102.294   1
   3   0   2 3110.23 102.828   6
  -4   0  -2 1056.59 41.7595   1
   4   0   2 1102.78 36.3845   5
   4   0   2 1144.43 42.6065   6
   4   0   2 1132.03 44.0241   4
   5   0   2 386.615 20.4085   6
  -5   0  -2 394.671 20.1538   1
   5   0   2 355.900 21.2944   4
  -6   0  -2 897.320 38.4334   1
   6   0   2 877.237 39.1383   6
  -7   0  -2 226.435 16.9673   1
   7   0   2 275.645 18.6773   6
  -8   0  -2 101.409 10.4487   7
   7   1  -2 6.55531 4.85557   6
  -7   1   2 11.4553 5.68555   1
  -7  -1   2 8.63766 5.19604   1
   7  -1  -2 3.92464 3.59593   6
   6  -1  -2 9.98677 3.68028   6
   6   1  -2 6.67022 3.45002   6
  -6  -1   2 4.92758 4.67695   1
  -6   1   2 8.66363 4.35120   1
   5   1  -2 31.3639 3.42355   5
   5  -1  -2 35.6387 5.23645   6
   5   1  -2 39.3741 5.35496   6
  -5   1   2 37.0586 5.93454   1
  -5  -1   2 29.9834 5.64438   1
  -4   1   2 1.66246 2.38286   1
   4  -1  -2 2.86675 1.96722   6
   4  -1  -2 0.77060 0.78235   5
   4   1  -2 4.31156 1.78427   6
  -4  -1   2 1.65853 2.05888   1
  -3  -1   2 95.1586 6.25408   4
   3  -1  -2 95.0367 6.11134   6
  -3   1   2 111.258 6.42562   6
  -3   1   2 105.857 6.52537   4
   3   1  -2 98.6306 6.21498   6
   3  -1  -2 105.722 3.48826   5
  -3   1   2 90.9633 5.57506   8
  -3  -1   2 101.714 6.89523   1
   2   1  -2 12.6855 2.54388   1
  -2   1   2 15.6008 2.21774   6
  -2  -1   2 11.0791 2.00617   6
  -2   1   2 15.6537 1.54527   5
   2  -1  -2 13.8577 1.50031   5
   2   1  -2 7.93266 1.78684   6
  -2   1   2 13.5486 2.03669   8
  -1   1   2 4.19738 0.83504   8
  -1   1   2 3.35716 0.98754   6
  -1  -1   2 3.99351 1.23097   6
   1   1  -2 3.52458 1.00729   6
   1   1  -2 3.98825 1.36393   1
  -1   1   2 2.24633 0.93414   5
   1  -1  -2 4.37882 0.84743   8
   1  -1  -2 4.80790 1.05142   5
   0  -1  -2 29.8660 2.74363   1
   0   1   2 25.6565 2.14891   5
   0  -1   2 27.7667 2.41268   7
   1  -1   2 25.0179 2.57011   8
  -1   1  -2 22.1287 1.66614   1
   1   1   2 18.9386 2.03295   6
  -1   1  -2 25.3502 1.78113   5
  -1  -1  -2 20.6846 2.33616   1
  -1   1  -2 17.1863 2.08301   4
   1   1   2 25.1483 2.38168   4
  -1  -1  -2 20.5646 2.26193   4
  -1   1  -2 23.5544 2.33634   3
  -1   1  -2 22.7339 2.16447   6
   1  -1   2 26.1937 2.48211   2
  -1   1  -2 24.8940 2.33029   7
  -1  -1  -2 22.6242 2.27413   6
  -1   1  -2 18.8763 2.26626   8
  -2   1  -2 415.386 16.6915   7
  -2   1  -2 418.395 16.7738   6
  -2   1  -2 429.971 14.2195   5
  -2  -1  -2 438.559 17.0928   4
  -2  -1  -2 400.890 16.6918   6
  -2   1  -2 374.715 16.6056   4
  -2   1  -2 422.649 16.7637   3
   2   1   2 417.012 17.4633   4
   2   1   2 449.068 17.2236   6
  -2   1  -2 423.511 16.3197   1
  -2  -1  -2 398.834 16.8968   1
   2   1   2 401.814 16.9292   1
  -3   1  -2 40.3862 4.27299   6
   3   1   2 38.4515 4.32845   6
   3   1   2 44.6237 4.95291   4
   3  -1   2 36.8644 4.17711   6
  -3   1  -2 31.9045 3.80443   1
  -3  -1  -2 35.7212 4.44753   1
   4   1   2 170.969 10.8459   6
   4  -1   2 149.765 10.2636   6
  -4  -1  -2 137.897 10.0239   1
  -4   1  -2 147.728 9.88343   1
   4   1   2 134.106 10.7062   4
  -5   1  -2 41.0343 5.96214   1
   5   1   2 40.8687 3.64244   5
  -5  -1  -2 60.0805 7.17187   1
   5   1   2 29.8161 5.89374   4
   5   1   2 35.9723 5.77371   6
   5  -1   2 43.5613 6.28309   6
   6   1   2 1.17276 3.36149   6
  -6  -1  -2 4.59752 3.92113   1
   6  -1   2 3.51316 3.49364   6
  -6   1  -2 5.27100 3.90087   1
  -6   1  -2-2.96550 3.06042   7
   7   1   2 2.73996 4.08757   6
   7  -1   2 6.83890 4.38359   6
  -7   1  -2 3.37139 3.72000   7
  -7  -1  -2 1.34466 4.85004   1
  -7   1  -2-1.22892 4.19296   1
  -8   1  -2-1.38906 5.39051   1
  -8   1  -2 1.22907 4.06755   7
  -7  -2   2 578.515 30.4167   1
  -7   2   2 571.785 29.8272   1
   7   2  -2 495.010 27.7978   6
   7  -2  -2 551.322 28.5810   6
  -6   2   2 808.380 31.9325   3
  -6   2   2 809.787 36.7974   1
  -6  -2   2 761.224 36.3606   1
   6  -2  -2 780.161 35.2980   6
   6   2  -2 828.319 35.9851   6
  -5   2   2 1189.24 42.5583   3
   5   2  -2 1120.86 45.7136   6
   5  -2  -2 1211.51 46.2465   6
  -5  -2   2 1179.97 47.4340   1
  -5   2   2 1149.74 47.3001   1
   4   2  -2 788.344 32.4638   6
  -4   2   2 838.531 29.9141   3
   4  -2  -2 792.447 32.5707   6
  -3   2   2 642.863 24.3503   6
   3   2  -2 607.158 24.5649   6
  -3   2   2 617.741 24.0285   8
   3  -2  -2 632.403 24.7052   6
  -3   2   2 604.878 22.1037   3
  -3   2   2 616.115 21.2817   5
  -3  -2   2 620.422 24.8241   4
  -3   2   2 554.953 24.1957   4
  -2  -2   2 954.263 34.1923   6
   2   2  -2 949.274 35.2327   1
  -2   2   2 1022.73 34.1390   2
  -2   2   2 1015.33 34.3534   8
  -2  -2   2 995.836 35.5825   1
   2  -2  -2 983.059 34.4399   6
   2   2  -2 931.576 34.3847   6
  -2   2   2 971.470 34.1705   6
  -2   2   2 959.667 33.0723   5
   2  -2  -2 994.331 34.4455   8
   1  -2  -2 32.7003 2.49439   6
  -1   2   2 35.8961 2.49394   6
  -1   2   2 30.6802 2.61452   8
   1   2  -2 32.1102 2.94673   1
   1  -2  -2 26.7061 2.62797   8
  -1   2   2 33.7504 2.22122   2
  -1  -2   2 32.1008 2.85360   1
  -1  -2   2 30.9697 2.47307   6
   1   2  -2 28.2777 2.44215   6
   0   2   2 772.504 25.4845   7
   0  -2   2 764.555 25.5901   1
   0  -2   2 800.787 27.0788   7
   0   2  -2 759.489 25.2253   1
   0   2   2 766.182 27.8598   1
  -1  -2  -2 1814.59 61.1827   1
   1  -2   2 1713.35 60.3158   7
   1  -2   2 1827.79 60.4020   3
   1   2   2 1812.43 59.7005   4
   1  -2   2 1993.92 61.1378   2
  -1   2  -2 1792.80 59.5273   4
  -1   2  -2 1797.92 59.3703   6
   1  -2   2 1857.32 59.7871   4
  -1  -2  -2 1811.45 59.4236   4
   1  -2   2 1838.81 61.5992   8
  -1  -2  -2 1761.20 59.4154   6
  -1   2  -2 1825.36 60.6505   7
  -2   2  -2 3029.81 99.0517   7
   2   2   2 3110.45 98.5103   6
  -2  -2  -2 2981.55 99.4289   1
  -2   2  -2 2962.50 98.2622   4
  -2   2  -2 3016.75 98.5993   3
   2  -2   2 3062.96 99.1741   2
  -2   2  -2 3057.16 98.1845   6
  -2  -2  -2 3078.54 98.3147   4
  -2   2  -2 3018.30 97.4698   1
   2  -2   2 3072.27 99.8819   8
  -2   2  -2 3003.29 98.6028   2
   2  -2   2 3066.41 98.3812   6
   2   2   2 3167.79 99.1368   4
  -2  -2  -2 2969.53 98.1153   6
  -3   2  -2 1852.76 66.1896   7
  -3  -2  -2 1893.36 66.9883   1
  -3   2  -2 1907.59 65.7689   3
   3  -2   2 1923.15 66.0614   6
  -3   2  -2 2018.85 65.5974   1
   3   2   2 1915.10 66.2304   6
  -3   2  -2 1923.76 65.6152   6
   3   2   2 1862.88 67.0651   4
   4   2   2 1045.24 43.4093   4
  -4   2  -2 1062.58 41.0648   3
   4   2   2 1153.07 42.6053   6
   4  -2   2 1016.71 43.0460   4
  -4   2  -2 1099.79 41.3727   1
   4  -2   2 1138.14 42.3492   6
  -4  -2  -2 1093.85 42.9326   1
  -4   2  -2 1151.14 42.4739   7
  -5   2  -2 796.109 31.9322   3
   5  -2   2 746.658 34.5223   4
   5  -2   2 762.723 32.7654   6
  -5  -2  -2 746.061 33.3225   1
  -5   2  -2 754.746 32.5803   7
  -5   2  -2 708.246 31.4361   1
   5   2   2 766.734 33.1363   6
   5   2   2 716.664 34.2488   4
  -6   2  -2 171.538 12.7344   3
  -6  -2  -2 191.396 15.0964   1
  -6   2  -2 176.856 13.8011   7
  -6   2  -2 211.872 14.2393   1
   6   2   2 225.363 15.3165   6
   6  -2   2 213.928 15.1088   6
   7  -2   2 296.376 19.4863   6
  -7   2  -2 271.349 17.3561   3
  -7   2  -2 259.239 18.0733   7
  -7   2  -2 288.549 18.4354   1
   7   2   2 316.630 20.2197   6
  -7  -2  -2 261.822 19.2080   1
  -8   2  -2 353.661 22.2880   1
   7  -3  -2 14.1651 5.67997   6
  -7   3   2 25.6545 7.10894   1
  -7   3   2 26.9626 6.54050   7
   7   3  -2 15.6204 5.53494   6
  -6  -3   2 10.3887 5.58431   1
  -6   3   2 1.25519 3.74663   1
   6   3  -2 4.41912 3.54253   6
   6  -3  -2 4.37524 2.86478   6
  -5   3   2 16.6109 3.22872   3
  -5   3   2 10.6676 4.35608   1
   5  -3  -2 15.3711 3.54850   6
  -4   3   2 46.2509 4.25123   3
   4   3  -2 50.4423 5.50972   6
  -4   3   2 39.5780 2.87283   5
   4  -3  -2 50.5782 5.69998   6
  -4  -3   2 51.2287 6.37383   1
  -3   3   2 99.1579 4.63836   5
  -3  -3   2 89.9382 7.12542   1
  -3   3   2 86.4647 6.19973   4
   3   3  -2 104.437 6.46038   6
  -3   3   2 107.366 6.24610   6
   3  -3  -2 91.0871 5.99851   6
  -3  -3   2 107.274 6.79994   4
   3  -3  -2 96.6544 6.50470   8
   2  -3  -2 7.12259 1.93547   6
  -2   3   2 5.40486 1.78203   4
  -2   3   2 4.79686 1.54694   6
  -2  -3   2 6.83060 1.99538   1
   2   3  -2 4.38226 1.51497   6
   2  -3  -2 5.68964 1.30948   3
   2   3  -2 8.31800 2.46506   1
  -2  -3   2 7.57982 1.93136   6
  -2  -3   2 4.62508 1.99467   4
  -2   3   2 4.21310 1.56760   2
   2  -3  -2 6.75892 1.96011   8
  -2   3   2 7.13795 2.02881   8
  -2   3   2 0.51957 0.86719   7
   1   3  -2 24.7021 2.12269   6
   1  -3  -2 23.1787 2.05375   6
   1   3  -2 21.9322 2.67669   1
  -1   3   2 23.3737 3.75616   1
  -1   3   2 22.2293 2.69168   7
   1  -3  -2 25.2417 2.17422   2
  -1   3   2 22.6518 2.21638   2
  -1  -3   2 23.6508 2.83174   1
   1  -3  -2 22.6877 2.95796   8
   0   3   2 1.16533 0.69451   4
   0   3  -2 0.70279 1.11478   1
   0  -3  -2 3.06805 2.03146   1
   0  -3   2 3.09528 2.17371   2
   0  -3  -2 2.21640 1.07956   7
   0  -3   2 2.32164 1.56932   7
   0   3   2 3.39897 2.34318   1
   0  -3  -2 2.71071 1.05083   2
   0  -3   2 1.49820 0.78589   4
   0  -3   2 1.33782 1.32823   1
   0   3   2 2.13898 1.08512   7
  -1   3  -2 45.5767 3.59058   1
  -1   3  -2 47.8301 4.57146   2
  -1  -3  -2 45.9631 3.21111   6
  -1   3  -2 47.6418 3.19854   6
   1  -3   2 48.3239 3.41532   4
   1   3   2 57.9918 4.92721   1
   1   3   2 50.9125 3.45552   4
   1  -3   2 56.3769 4.81351   2
  -1   3  -2 53.6182 3.52993   4
  -1  -3  -2 48.2816 3.29509   4
   1  -3   2 55.2732 5.15683   8
  -1  -3  -2 47.5954 3.06896   7
   1  -3   2 44.3084 4.29601   7
   2  -3   2 7.61744 1.79111   6
  -2  -3  -2 7.25430 1.80902   6
  -2  -3  -2 7.37780 2.44577   1
  -2   3  -2 0.48967 1.22788   2
   2   3   2 5.42145 1.79239   6
   2  -3   2 7.42350 2.14442   3
  -2  -3  -2 7.01787 1.84187   4
   2  -3   2 10.1463 2.63077   8
   2  -3   2 4.23528 1.70538   2
  -2   3  -2 6.77440 1.80285   6
   2   3   2 5.31829 1.80482   4
   2  -3   2 8.56150 2.18086   4
  -2   3  -2 5.74811 1.85694   4
  -3   3  -2 1.37333 1.96816   7
   3   3   2 1.34901 1.85102   4
  -3   3  -2 1.01552 1.62721   6
   3  -3   2 5.58863 2.64229   8
   3  -3   2 0.54835 1.50489   6
  -3  -3  -2-4.49528 2.62999   1
   3   3   2 1.69712 1.48026   6
  -3   3  -2 3.01062 1.76146   1
   4   3   2 2.75437 2.84393   4
   4  -3   2 2.76894 2.64714   4
   4  -3   2 4.43116 2.59423   6
  -4   3  -2 4.08582 2.39235   3
   4   3   2 2.27838 2.26766   6
  -4   3  -2 3.34930 2.14871   1
  -4   3  -2 1.69073 2.21394   7
  -4  -3  -2 4.59914 3.23027   1
  -5   3  -2-0.84162 2.51072   1
   5  -3   2 3.76621 2.80882   6
  -5   3  -2-1.02567 2.68359   7
  -5  -3  -2-1.10780 3.42949   1
   5   3   2 2.88134 3.07769   6
  -5   3  -2 1.62005 2.68081   3
  -6   3  -2-2.00979 3.52773   1
   6  -3   2 1.14778 3.55352   6
   6   3   2-2.31852 4.28964   6
  -6   3  -2-3.74286 3.71315   3
  -6   3  -2-1.19846 4.32239   7
  -6  -3  -2 2.59980 4.68822   1
  -7   3  -2 8.02744 5.02982   1
  -7   3  -2 9.38843 5.09424   7
   7  -3   2 4.04048 4.86673   6
   7   3   2 14.8953 5.93613   6
  -7  -3  -2 17.8941 6.87595   1
  -7   4   2 326.346 21.5653   7
  -7   4   2 261.521 19.7195   1
   7   4  -2 317.551 20.2040   6
   7  -4  -2 333.869 20.2209   6
  -6   4   2 790.932 37.5453   1
   6   4  -2 830.157 36.6868   6
   6  -4  -2 833.187 36.4562   6
  -6   4   2 906.113 39.7190   7
   5  -4  -2 902.011 35.6701   6
  -5  -4   2 837.868 37.6631   1
   5   4  -2 822.794 35.1329   6
  -5   4   2 815.338 37.3552   7
   4  -4  -2 469.136 20.9791   6
   4   4  -2 435.796 20.6947   6
  -4   4   2 458.639 17.3858   5
  -4  -4   2 442.059 22.7306   1
  -3   4   2 472.117 20.2283   4
  -3   4   2 486.236 19.6269   6
  -3  -4   2 480.986 22.3715   1
  -3  -4   2 484.449 20.3321   4
   3   4  -2 465.064 20.1036   6
  -3   4   2 478.000 22.0975   7
  -3   4   2 486.620 19.1423   5
   3  -4  -2 480.263 21.6839   8
   3  -4  -2 471.370 20.0374   6
  -2  -4   2 439.530 17.7985   6
   2   4  -2 454.362 18.1053   6
  -2   4   2 495.302 17.9725   6
   2  -4  -2 469.459 18.1043   6
  -2  -4   2 475.061 20.4818   1
   2  -4  -2 432.166 17.8197   3
   2  -4  -2 493.511 21.1005   8
  -2   4   2 461.337 20.1709   7
  -2   4   2 467.127 18.4820   4
  -2   4   2 466.005 18.3594   2
  -2  -4   2 464.736 18.4487   4
  -1   4   2 421.243 17.3022   7
  -1   4   2 381.324 14.6854   4
   1  -4  -2 405.523 15.3070   2
  -1  -4   2 404.700 17.3841   7
  -1   4   2 431.490 19.0691   1
   1  -4  -2 390.487 14.4238   6
   1   4  -2 412.719 16.8736   1
  -1  -4   2 393.746 17.3655   1
   1   4  -2 399.096 14.6048   6
   1  -4  -2 419.915 18.5227   8
   0  -4  -2 720.197 23.8926   6
   0  -4  -2 767.416 26.0564   2
   0  -4   2 758.376 30.6660   2
   0   4  -2 746.463 24.0005   6
   0   4  -2 721.163 26.3910   1
   0  -4  -2 748.121 30.7709   1
   0   4   2 730.162 26.9378   7
   0  -4   2 718.353 29.2963   8
   0   4   2 749.641 28.8732   1
   0   4   2 749.970 24.0269   4
   0  -4  -2 729.825 23.8958   6
   0  -4   2 729.539 27.7618   7
   0   4  -2 726.391 23.9995   6
   0  -4   2 709.815 24.0781   4
   0  -4   2 658.433 27.7991   1
   0  -4  -2 708.786 26.4460   7
  -1  -4  -2 2002.92 66.0316   7
   1  -4   2 2001.48 65.7064   4
   1  -4   2 2085.58 69.3329   2
  -1   4  -2 1941.73 65.5629   4
  -1  -4  -2 2054.72 70.6498   1
   1   4   2 2002.33 65.5472   4
  -1   4  -2 2021.38 66.8219   1
  -1  -4  -2 2024.23 65.5882   4
   1  -4   2 2133.88 71.0183   8
  -1  -4  -2 2006.99 65.2115   6
  -1   4  -2 1990.79 65.1855   6
  -2  -4  -2 1274.49 42.8786   4
  -2   4  -2 1231.10 42.9979   4
  -2   4  -2 1208.17 42.6054   6
  -2   4  -2 1243.57 43.8743   1
  -2  -4  -2 1287.13 42.8355   6
   2  -4   2 1191.59 47.2002   8
   2  -4   2 1250.09 43.8857   4
   2   4   2 1282.38 43.1743   6
  -2  -4  -2 1244.72 42.2121   7
   2  -4   2 1235.23 45.3234   2
   2   4   2 1175.53 43.5601   4
   3   4   2 711.946 28.2396   6
   3  -4   2 821.441 32.6642   8
   3   4   2 775.869 29.7657   4
   3  -4   2 648.868 29.2043   2
  -3   4  -2 749.922 30.5409   7
   3  -4   2 696.422 27.9453   6
  -3   4  -2 698.651 27.6373   6
   4  -4   2 1205.93 50.0202   8
  -4   4  -2 1361.11 47.0730   1
  -4  -4  -2 1276.91 49.9300   1
   4  -4   2 1214.28 46.7732   6
   4   4   2 1237.94 47.1979   6
  -4   4  -2 1225.00 48.8476   7
  -5   4  -2 622.138 27.7627   1
   5  -4   2 630.319 28.5952   6
  -5   4  -2 704.242 31.4030   7
   5   4   2 625.257 28.7530   6
  -5  -4  -2 628.581 30.9735   1
   6   4   2 182.448 14.0528   6
  -6   4  -2 191.188 15.1574   7
   6  -4   2 198.994 14.7546   6
  -6  -4  -2 180.038 15.4665   1
  -6   4  -2 165.124 12.7080   1
   7  -4   2 195.618 16.0367   6
   7   4   2 242.429 17.6283   6
  -7   4  -2 212.753 17.3591   7
   7   5  -2 12.7781 5.61183   6
   7  -5  -2 16.1615 6.60101   6
  -7   5   2 14.0939 6.18625   1
  -6  -5   2 14.3598 6.41656   1
  -6   5   2 13.9683 5.37933   1
   6   5  -2 16.1692 4.48586   6
  -6   5   2 17.2767 6.20872   7
   6  -5  -2 15.7534 4.45741   6
   5  -5  -2 32.7035 5.33990   6
   5   5  -2 37.3038 5.45496   6
  -5  -5   2 31.1471 6.60591   1
   4   5  -2 76.1051 7.11980   6
   4  -5  -2 80.6234 7.19928   6
  -4  -5   2 102.595 9.93834   1
  -4   5   2 88.9735 6.16742   5
  -4   5   2 90.0034 9.21233   7
   4  -5  -2 107.525 9.25951   8
  -3   5   2-0.85967 2.35899   7
  -3  -5   2 0.50100 1.89952   4
   3  -5  -2 0.97312 1.55913   6
   3   5  -2-0.51533 1.53731   6
   3  -5  -2 1.23172 1.86059   3
  -3  -5   2 2.63730 3.08583   1
  -3   5   2-0.52527 1.94356   4
  -3   5   2 0.44347 1.75967   6
   3  -5  -2-1.75725 2.29881   8
  -2  -5   2 102.993 8.53317   1
  -2  -5   2 123.551 6.52118   6
   2  -5  -2 115.459 6.34098   6
   2   5  -2 113.384 6.49082   6
   2  -5  -2 107.492 9.09311   8
  -2   5   2 109.783 7.48191   2
  -2   5   2 125.191 8.86302   7
  -2  -5   2 123.615 6.65723   4
  -2   5   2 125.522 6.81497   4
   1   5  -2 31.6884 2.14799   6
  -1  -5   2 27.6376 2.08421   4
  -1  -5   2 39.3605 4.87664   1
   1   5  -2 34.2465 4.04517   1
   1  -5  -2 25.0411 1.81997   6
  -1   5   2 28.7835 2.16573   4
   1  -5  -2 28.1868 4.48415   8
   1  -5  -2 28.8992 2.95688   2
   0  -5  -2 263.176 12.3168   7
   0  -5  -2 269.583 11.6201   2
   0  -5  -2 248.206 15.8132   1
   0  -5   2 259.703 14.8963   8
   0   5   2 268.416 13.0055   7
   0   5  -2 250.493 12.1409   1
   0  -5   2 267.217 15.0217   2
   0  -5   2 257.222 14.1786   1
  -1   5  -2 79.3827 7.21694   7
  -1  -5  -2 98.7317 4.53225   6
   1  -5   2 96.3615 8.43641   8
  -1   5  -2 81.6334 6.02700   1
  -1  -5  -2 83.7079 8.17688   1
   1  -5   2 95.8938 7.53691   2
   1  -5   2 92.2661 4.83753   4
  -1   5  -2 91.5711 4.37352   6
  -1  -5  -2 90.8008 5.85395   7
  -2  -5  -2 3.62849 3.00239   1
  -2  -5  -2 1.42141 1.66371   7
  -2   5  -2 1.64759 1.39082   6
  -2  -5  -2 0.99024 1.47130   4
   2  -5   2 1.31393 1.66113   4
  -2  -5  -2 2.01053 1.38687   6
   2  -5   2 0.68351 1.78883   2
  -2   5  -2-0.50998 2.31145   1
  -2   5  -2 1.41652 1.87657   4
   2  -5   2 3.99609 2.86359   8
  -3  -5  -2 5.04551 4.00406   1
   3  -5   2 0.78837 2.06272   2
  -3   5  -2 2.92632 2.35298   6
  -3  -5  -2-1.47752 2.07783   4
   3  -5   2 1.11542 2.61030   8
   3   5   2-0.53976 1.94666   6
  -3  -5  -2 0.39938 1.74858   7
   4   5   2 10.2558 3.38446   6
   4  -5   2 10.4315 3.26508   6
  -4   5  -2 6.25890 3.35263   7
   4  -5   2 6.14591 3.22636   8
   5   5   2 84.7817 8.52981   6
  -5   5  -2 94.1223 10.1464   7
  -5   5  -2 81.2540 7.99771   1
   5  -5   2 77.4719 7.95335   6
   6  -5   2 13.0821 4.85920   6
   6   5   2 11.2681 5.02238   6
  -6  -5  -2-4.52346 5.98446   1
  -6   5  -2 4.22373 4.36064   7
   7  -5   2 64.1330 9.27935   6
   7   5   2 61.7794 9.31045   6
   7  -6  -2 411.334 23.4696   6
   6  -6  -2 272.411 16.6030   6
  -6  -6   2 286.868 20.3457   1
   5   6  -2 324.703 17.4013   6
   5  -6  -2 298.951 16.6471   6
  -5  -6   2 263.619 19.1921   1
  -5   6   2 330.239 20.4668   7
   4  -6  -2 638.902 30.5313   8
  -4   6   2 656.287 30.8343   7
   4   6  -2 637.816 27.0131   6
  -4  -6   2 637.941 31.0104   1
   4  -6  -2 683.286 26.9764   6
  -3  -6   2 492.022 18.5053   6
  -3  -6   2 408.889 17.9623   4
  -3   6   2 443.813 22.1051   7
  -3  -6   2 429.706 22.4262   1
   3   6  -2 421.998 18.2816   6
   3  -6  -2 426.161 22.8265   8
   3  -6  -2 435.567 17.9476   6
   2  -6  -2 162.160 7.39421   6
  -2  -6   2 154.607 11.4284   1
   2  -6  -2 188.851 13.1379   8
  -2  -6   2 156.516 7.50405   4
   2   6  -2 168.626 7.81748   6
  -2   6   2 180.412 11.5568   7
   1  -6  -2 610.109 22.8553   2
   1  -6  -2 560.782 27.2837   8
  -1   6   2 605.864 25.7666   7
  -1  -6   2 600.379 26.7794   1
   0  -6   2 839.410 33.3239   2
   0  -6  -2 766.709 28.3403   2
   0   6   2 758.312 30.8486   7
   0  -6   2 706.537 32.1811   1
   0  -6  -2 798.659 35.5678   1
   0  -6   2 769.763 33.5638   8
   1  -6   2 561.463 24.6109   2
  -1   6  -2 510.211 24.9319   7
  -1  -6  -2 554.961 27.4505   1
  -1   6  -2 580.420 22.8189   1
   1  -6   2 563.515 26.8872   8
  -2   6  -2 797.060 34.2101   7
   2  -6   2 853.167 36.8707   8
  -2   6  -2 762.767 30.7070   1
  -2  -6  -2 810.873 28.4968   4
  -2  -6  -2 758.577 35.0408   1
  -2  -6  -2 831.463 28.3280   6
   2  -6   2 833.307 33.0617   2
  -2  -6  -2 770.271 29.5875   7
   3  -6   2 1250.03 51.5644   8
  -3  -6  -2 1270.00 50.3892   1
  -3  -6  -2 1245.39 43.3334   4
   3  -6   2 1145.54 46.8158   2
  -4  -6  -2 409.172 23.2606   1
   4  -6   2 371.406 23.1438   8
   5  -6   2 233.773 18.2214   8
   5   6   2 240.296 14.8142   6
  -5   6  -2 233.660 17.0544   7
   5  -6   2 209.989 13.7176   6
   6  -6   2 367.359 20.5708   6
  -5   7   2 5.63243 5.21306   7
   5  -7  -2 3.95278 3.93441   8
  -5  -7   2 8.79264 5.55891   1
  -4   7   2 19.3664 5.86065   7
   4  -7  -2 11.4195 4.94914   8
  -4  -7   2 19.4193 6.44608   1
   3  -7  -2 160.297 13.4583   8
  -3   7   2 178.465 12.9590   7
  -3  -7   2 151.889 12.8316   1
  -2   7   2 5.60248 3.09596   7
  -2  -7   2 8.34531 4.65165   1
   2  -7  -2 4.92369 4.20331   8
   1  -7  -2 32.2903 3.78434   2
  -1  -7   2 29.9104 6.01751   2
   1  -7  -2 21.5184 5.22192   8
  -1  -7   2 31.1082 5.89792   1
  -1   7   2 38.0967 5.55478   7
   0  -7  -2 11.9824 2.50198   2
   0  -7  -2 23.9056 5.02481   8
   0  -7   2 10.3031 4.15186   8
   0  -7   2 17.2280 4.52260   2
   1  -7   2 17.2663 4.17029   2
  -1  -7  -2 14.1420 3.64798   2
   1  -7   2 17.9603 5.07791   8
  -1  -7  -2 17.0146 5.75345   1
  -1   7  -2 18.1879 4.68351   7
  -2   7  -2 25.7349 5.52144   7
   2  -7   2 25.9119 4.85118   2
  -2  -7  -2 23.0038 6.21207   1
   2  -7   2 21.3843 5.68939   8
   3  -7   2 10.3723 4.74889   8
  -3   7  -2-1.16212 3.59866   7
  -3  -7  -2 5.34470 4.42288   1
   3  -7   2 1.83641 2.94358   2
   4  -7   2 47.7437 9.07544   8
  -4  -7  -2 55.3235 8.99789   1
  -5  -7  -2-1.61251 6.39829   1
   5  -7   2 1.70617 5.46722   8
   5  -8  -2 227.422 18.0488   8
  -4   8   2 208.419 16.3056   7
  -4  -8   2 220.093 17.8729   1
   4  -8  -2 263.347 18.6731   8
  -3   8   2 228.201 16.1238   7
   3  -8  -2 206.472 16.7814   8
  -3  -8   2 258.337 17.7124   1
  -2   8   2 389.869 21.3994   7
   2  -8  -2 378.443 23.4306   8
  -2  -8   2 412.172 23.0678   1
   1  -8  -2 398.658 22.7137   8
  -1  -8   2 377.672 20.9967   2
  -1  -8   2 364.101 21.5592   1
  -1   8   2 320.358 19.1379   7
  -1  -8   2 372.248 22.7172   8
   0  -8   2 420.922 24.4545   8
   0  -8  -2 458.310 24.9635   8
   0  -8   2 418.557 21.6384   2
   1  -8   2 410.093 23.8114   8
  -1  -8  -2 384.940 24.3954   1
   1  -8   2 396.207 20.2674   2
   2  -8   2 544.232 25.2637   2
  -2  -8  -2 478.549 28.5609   1
   2  -8   2 538.473 29.6051   8
  -2   8  -2 562.075 27.8936   7
   3  -8   2 331.146 23.5492   8
   3  -8   2 366.902 19.8767   2
  -3  -8  -2 391.350 24.0760   1
  -3   8  -2 367.835 22.2426   7
  -4   8  -2 264.868 19.3707   7
   4  -8   2 309.717 22.3211   8
  -4  -8  -2 266.825 20.5411   1
  -4  -9   2 37.8770 8.34320   1
   3  -9  -2 36.9248 7.93779   8
  -3  -9   2 41.1562 8.67203   1
  -3   9   2 30.9141 7.39176   7
  -2  -9   2 1.41903 5.38033   1
   2  -9  -2-1.56638 4.48950   8
  -2   9   2-2.37423 4.39259   7
   1  -9  -2 5.91152 5.61375   8
  -1  -9   2 12.2259 5.74107   1
  -1  -9   2 15.2869 6.07533   8
   0  -9   2 7.48039 4.63716   8
   0  -9  -2 7.23185 4.48348   8
   1  -9   2 24.7801 6.44908   8
  -1  -9  -2 21.8026 7.37927   1
  -2   9  -2 35.3685 7.84396   7
   2  -9   2 43.3280 8.76160   8
  -3   9  -2 10.0097 5.80101   7
  -3  -9  -2 8.64207 7.43459   1
   3  -9   2 5.43862 5.20146   8
  -3 -10   2 128.824 14.7001   1
  -2 -10   2 270.906 21.2235   1
   2 -10  -2 336.903 23.2751   8
  -2  10   2 324.492 20.8912   7
   1 -10  -2 191.759 17.2402   8
   0 -10  -2 182.493 16.4172   8
  -1 -10  -2 337.622 23.1669   8
   7   0  -3 9.25435 4.09405   6
  -7   0   3-2.95685 4.89392   1
   6   0  -3 5.62778 2.95244   6
  -6   0   3 10.1786 5.16138   1
  -5   0   3 5.31647 3.40719   1
   5   0  -3 1.84117 2.15430   6
   5   0  -3-1.12394 1.47031   5
  -4   0   3 2.55792 2.44420   1
   4   0  -3 5.15852 2.19887   6
   4   0  -3 0.27745 1.17147   5
  -3   0   3 1.29773 1.69777   1
   3   0  -3-1.66963 1.45625   6
   3   0  -3-0.25557 1.15832   5
   2   0  -3-0.23025 0.91366   5
   2   0  -3 1.16020 1.10844   6
  -1   0   3 0.65546 0.86703   5
   1   0  -3 0.25554 0.84581   6
   0   0   3-0.24214 0.50085   8
   0   0  -3 1.61019 1.01295   5
   0   0   3 0.33791 0.81510   3
   0   0   3-0.21032 0.99963   1
   0   0  -3-0.49090 0.56536   8
   1   0   3 0.31555 0.74993   7
  -1   0  -3-0.28644 1.25407   4
  -1   0  -3-0.15502 0.67874   7
  -1   0  -3-0.26168 1.03836   8
  -1   0  -3-0.59244 0.87992   1
   1   0   3 0.58995 0.97625   1
  -1   0  -3-0.59395 0.92665   5
  -1   0  -3-0.47352 0.91884   2
   1   0   3-0.60446 0.83356   5
   2   0   3-0.69591 1.35031   1
  -2   0  -3 0.33549 1.07503   1
  -2   0  -3 0.83805 1.42942   4
   2   0   3-0.43189 1.12997   6
  -2   0  -3 2.88351 1.63339   2
   2   0   3-0.20664 0.80189   5
  -2   0  -3-0.26978 0.89284   7
   3   0   3 0.85377 0.95121   5
   3   0   3-0.52032 1.77510   1
  -3   0  -3 1.52616 1.57498   1
   3   0   3 0.60031 1.40496   6
   4   0   3-0.79576 2.08210   6
  -4   0  -3 0.69426 1.81654   1
   4   0   3 1.02204 0.95690   5
   5   0   3 0.99953 3.20294   6
  -5   0  -3-0.88283 3.09899   1
   5   0   3-2.46585 3.67801   4
   5   0   3-0.66135 0.90271   5
   6   0   3 6.01629 4.12756   4
   6   0   3-1.20342 3.72576   6
  -6   0  -3-4.28581 4.06267   1
  -7   0  -3 3.03083 3.92057   7
  -7   0  -3-3.76916 4.76354   1
   7   0   3-1.40219 4.92197   6
  -7   1   3 333.128 22.1708   1
   7   1  -3 336.249 21.3238   6
   7  -1  -3 371.936 21.9279   6
  -7  -1   3 374.616 23.2486   1
  -6  -1   3 599.050 29.6211   1
  -6   1   3 583.578 29.5344   1
   6  -1  -3 535.614 27.5948   6
   6   1  -3 587.028 28.4089   6
  -5  -1   3 963.050 40.0774   1
   5  -1  -3 953.401 38.6588   6
   5   1  -3 904.281 38.2714   6
   5   1  -3 990.078 33.7241   5
   5  -1  -3 925.741 31.3249   5
  -5   1   3 890.491 39.5839   1
   4   1  -3 1604.51 53.8429   5
  -4   1   3 1527.93 58.7288   1
   4  -1  -3 1563.29 52.2519   5
   4  -1  -3 1621.28 57.7061   6
   4   1  -3 1675.11 58.0088   6
  -4  -1   3 1596.50 58.7862   1
  -3   1   3 1118.45 40.0223   6
  -3   1   3 1132.13 39.0601   8
   3  -1  -3 1101.49 40.2762   6
   3  -1  -3 1071.99 37.0131   5
   3   1  -3 1116.13 40.4405   6
   2   1  -3 902.024 32.3471   6
  -2   1   3 895.684 30.9528   8
  -2   1   3 970.233 32.3461   6
  -2  -1   3 841.021 32.2853   6
  -2   1   3 915.747 30.9363   5
   2  -1  -3 889.956 30.7307   5
   1   1  -3 1216.32 42.0884   6
  -1  -1   3 1233.81 42.0411   1
   1  -1  -3 1275.41 41.7736   5
  -1   1   3 1262.94 40.2203   8
  -1   1   3 1244.17 41.7994   5
   0   1  -3 1133.69 37.6335   5
   0   1   3 1124.05 37.9530   5
   0  -1  -3 1134.49 39.2293   1
   0   1   3 1118.05 36.1497   2
   0   1  -3 1129.77 38.0668   8
  -1   1  -3 1012.07 37.2440   2
  -1   1  -3 1117.34 37.6218   8
  -1   1  -3 1098.93 37.5151   3
   1  -1   3 1089.57 36.8743   7
  -1  -1  -3 1119.11 36.1606   2
  -1   1  -3 1144.35 37.0183   7
   1   1   3 1067.87 37.2852   1
   1   1   3 1282.11 38.0520   4
  -1   1  -3 952.037 36.7877   4
  -1   1  -3 1012.75 37.1811   6
  -1   1  -3 1089.24 36.1219   5
  -1   1  -3 1103.58 35.2165   1
   1  -1   3 1165.79 37.8047   2
  -1  -1  -3 1162.49 37.6171   1
   1   1   3 1080.99 36.9385   5
  -1  -1  -3 1107.23 37.2900   4
  -1  -1  -3 938.187 37.0046   6
   1  -1   3 1065.37 35.3167   1
  -2   1  -3 2368.37 77.2214   4
  -2  -1  -3 2341.54 77.0629   1
  -2   1  -3 2326.63 76.4756   7
  -2   1  -3 2025.44 76.2609   2
   2   1   3 2344.18 75.7670   5
   2  -1   3 2340.67 74.2586   5
  -2   1  -3 2317.49 76.8617   6
   2  -1   3 2403.08 75.8341   1
   2   1   3 2451.71 77.4224   6
  -2   1  -3 2327.46 77.0973   3
  -2  -1  -3 2391.05 77.0104   6
   2   1   3 2306.00 76.9566   1
  -2  -1  -3 2274.40 76.1376   2
  -2   1  -3 2231.05 77.3205   8
  -2   1  -3 2350.49 74.3682   5
   2  -1   3 2153.37 77.1124   2
  -2   1  -3 2334.49 75.5797   1
  -2  -1  -3 2291.83 76.9704   4
   2   1   3 2217.28 77.6255   4
  -3   1  -3 2257.65 74.3975   1
   3  -1   3 2130.55 75.4753   6
   3   1   3 2187.30 76.6192   4
   3   1   3 2161.26 72.7905   5
  -3  -1  -3 2216.86 75.4825   1
   3   1   3 2306.06 76.0946   6
  -3   1  -3 2215.87 74.6792   7
   4  -1   3 901.391 36.1221   6
  -4   1  -3 909.269 35.0021   7
   4   1   3 853.956 31.9073   5
   4   1   3 859.375 37.2060   4
  -4   1  -3 928.900 35.1325   1
   4   1   3 958.678 36.6275   6
  -4  -1  -3 949.932 36.2764   1
   5   1   3 702.140 32.3378   6
   5   1   3 771.080 26.9593   5
   5  -1   3 754.411 32.7495   6
  -5  -1  -3 758.326 32.6199   1
  -5   1  -3 746.524 31.4630   1
  -5   1  -3 739.133 31.2250   7
   5   1   3 634.862 33.3727   4
   6  -1   3 446.347 24.1705   6
   6   1   3 456.095 24.5033   6
  -6   1  -3 425.817 22.6634   1
   6   1   3 428.785 26.0565   4
  -6  -1  -3 457.856 24.0724   1
  -6   1  -3 451.438 22.8535   7
  -7   1  -3 145.034 12.3658   7
  -7   1  -3 120.234 11.9001   1
  -7   1  -3 139.950 11.9776   3
   7   1   3 123.237 12.5859   6
  -7  -1  -3 131.324 12.8216   1
   7  -1   3 141.348 13.4540   6
  -8   1  -3 111.362 11.1490   7
  -8   1  -3 72.7435 9.48347   3
  -8   1  -3 93.0971 11.1286   1
  -7   2   3 1.48817 4.60717   1
   7   2  -3 2.64171 4.37154   6
   7  -2  -3-7.85910 5.08331   6
  -7  -2   3 2.96256 4.74679   1
   6  -2  -3 7.83535 3.21030   6
  -6  -2   3-1.27458 4.21984   1
  -6   2   3 1.29380 4.54306   1
  -6   2   3 3.60623 2.63402   3
   6   2  -3 6.76883 3.23551   6
   5  -2  -3 33.9792 5.36324   6
   5   2  -3 32.3604 5.17692   6
  -5   2   3 31.6910 6.01698   1
   4  -2  -3 4.38313 2.34654   6
  -4   2   3 4.51985 1.63541   3
   4   2  -3 8.11180 2.66449   6
   3  -2  -3 157.306 9.33285   6
  -3   2   3 163.280 9.18200   6
  -3  -2   3 161.969 10.2092   1
   3   2  -3 173.887 9.73388   6
  -3   2   3 151.580 7.32963   5
  -3   2   3 156.501 6.93688   3
  -3   2   3 182.063 9.05383   8
  -3   2   3 132.815 8.88864   4
  -3  -2   3 133.339 9.17529   4
   2   2  -3 24.2154 3.44106   1
   2   2  -3 24.1172 2.88472   6
  -2  -2   3 20.8362 3.05011   1
   2  -2  -3 27.7813 2.98012   6
  -2   2   3 27.6647 2.93461   6
  -2   2   3 25.7258 2.63774   8
   2  -2  -3 17.9503 2.22814   8
  -2   2   3 25.4149 2.52528   5
  -2  -2   3 23.5403 2.92657   6
  -1   2   3 14.0545 2.12122   5
  -1   2   3 14.7912 1.37534   2
   1   2  -3 18.6967 2.29037   1
   1  -2  -3 16.3738 1.97947   6
   1  -2  -3 14.3592 1.75674   8
   1   2  -3 13.3229 1.81913   6
  -1  -2   3 16.5540 2.05277   1
   0  -2   3-0.35255 1.48734   7
   0   2   3-0.14683 0.63126   7
   0  -2   3 0.35512 0.61163   1
   0  -2  -3-1.54268 1.53399   1
   0   2   3 0.46185 1.42975   1
   0   2  -3 0.21611 0.57938   1
   1   2   3 118.396 6.26728   4
  -1   2  -3 98.9456 5.72042   6
  -1   2  -3 116.818 7.01658   8
  -1  -2  -3 109.489 5.91046   6
  -1  -2  -3 94.3999 5.64215   4
   1  -2   3 110.749 6.83258   2
  -1  -2  -3 115.417 7.01278   1
   1  -2   3 109.466 6.07288   4
  -1   2  -3 115.297 6.63904   7
  -1   2  -3 119.320 6.16874   4
   2   2   3 255.397 11.6725   6
  -2  -2  -3 209.447 10.9979   4
   2   2   3 245.044 11.9806   4
  -2  -2  -3 254.285 12.4415   1
  -2   2  -3 237.024 11.1909   6
  -2   2  -3 256.108 10.3402   1
  -2   2  -3 245.247 11.8516   3
   2  -2   3 249.556 11.7039   6
  -2   2  -3 245.407 11.5468   4
  -2   2  -3 242.125 9.62414   5
  -2  -2  -3 230.542 11.2434   6
   2  -2   3 226.973 11.8538   2
  -2   2  -3 241.640 11.7539   7
   2  -2   3 246.881 12.6353   8
   2  -2   3 245.519 11.9525   4
   2  -2   3 236.880 11.5031   7
   3   2   3 44.4174 4.74412   6
   3   2   3 56.5136 5.72547   4
  -3  -2  -3 41.1203 4.96185   1
  -3   2  -3 45.3383 4.78763   3
  -3   2  -3 44.2252 4.76911   7
  -3   2  -3 43.9263 2.60741   5
   3  -2   3 43.6326 4.74380   6
  -3   2  -3 53.1157 4.58680   1
  -4   2  -3 54.2717 5.86948   7
   4  -2   3 47.6868 6.34612   4
   4   2   3 59.4121 7.03097   4
   4   2   3 49.1302 5.76538   6
  -4   2  -3 51.7648 5.79516   3
  -4   2  -3 39.8006 4.94174   1
  -4  -2  -3 44.2834 5.77527   1
   4  -2   3 47.4086 5.66226   6
  -5   2  -3 22.0166 4.53056   7
   5  -2   3 25.6620 5.75102   4
   5   2   3 23.3697 5.78818   4
   5  -2   3 18.6472 4.70342   6
   5   2   3 18.9062 4.62334   6
  -5  -2  -3 22.4657 5.03461   1
  -5   2  -3 14.8549 4.13394   3
  -5   2  -3 14.5704 4.11817   1
  -6  -2  -3 7.28024 4.51513   1
  -6   2  -3 21.1732 5.02806   3
   6   2   3 15.0230 3.16807   5
   6  -2   3 16.6571 4.74528   6
   6   2   3 26.3620 5.80072   6
  -6   2  -3 9.75948 4.22303   1
  -6   2  -3 18.3586 5.15504   7
  -7   2  -3 17.0440 5.67075   7
  -7   2  -3 30.6426 6.42370   1
   7   2   3 33.4407 7.42932   6
  -7   2  -3 21.3084 5.63035   3
   7  -2   3 30.5708 7.13680   6
  -7  -2  -3 39.2790 8.00121   1
   7  -3  -3 174.931 14.5780   6
   7   3  -3 207.991 15.7079   6
  -7   3   3 170.809 15.5441   1
   6   3  -3 638.977 30.1649   6
  -6   3   3 633.487 31.4255   1
   6  -3  -3 604.618 29.4563   6
   5   3  -3 932.082 38.2025   6
   5  -3  -3 922.813 38.0249   6
  -5  -3   3 934.306 39.8100   1
  -5   3   3 920.266 33.7736   3
   4  -3  -3 688.413 28.2601   6
  -4  -3   3 672.297 29.6604   1
  -4   3   3 670.981 23.9117   5
   4   3  -3 644.373 28.0329   6
   3  -3  -3 1434.29 50.7116   8
  -3  -3   3 1359.21 50.9864   4
  -3   3   3 1477.74 50.6569   8
   3   3  -3 1437.32 51.1576   6
   3  -3  -3 1427.33 51.0182   6
  -3   3   3 1419.07 48.7906   5
  -3   3   3 1456.33 50.0771   2
  -3   3   3 1484.75 50.6505   6
  -3  -3   3 1482.13 52.8707   1
  -2   3   3 1424.31 46.5039   6
   2  -3  -3 1334.81 46.5795   6
  -2  -3   3 1384.20 48.1539   1
  -2  -3   3 1329.13 46.7334   6
   2  -3  -3 1324.60 44.1905   3
   2  -3  -3 1421.49 47.2961   8
  -2   3   3 1409.49 46.8052   8
  -2   3   3 1335.72 45.6409   2
  -2   3   3 1347.35 46.6143   5
   2   3  -3 1330.11 46.6240   6
   2   3  -3 1341.61 47.7291   1
   1   3  -3 443.711 16.4182   6
   1  -3  -3 441.102 16.1995   6
  -1   3   3 434.848 17.3168   7
  -1   3   3 434.816 15.4277   2
  -1  -3   3 426.425 17.0763   1
  -1   3   3 443.022 19.6417   1
   1   3  -3 428.551 16.9472   1
   1  -3  -3 426.566 17.5597   8
   0   3   3 735.894 25.4063   7
   0   3   3 714.485 28.4590   1
   0  -3   3 711.480 25.6159   4
   0   3   3 752.133 25.7516   4
   0  -3   3 734.609 25.7519   1
   0  -3   3 848.873 30.7429   2
   0  -3   3 750.834 27.6585   7
   0   3  -3 725.470 24.9607   1
   0  -3  -3 710.753 23.7193   2
  -1   3  -3 2170.40 70.0466   1
  -1  -3  -3 2152.75 71.0541   6
  -1   3  -3 2095.86 70.9256   6
  -1   3  -3 2268.70 71.5364   4
  -1  -3  -3 2174.48 69.5812   7
   1  -3   3 2057.32 74.2260   8
  -1  -3  -3 2140.62 71.2194   4
   1   3   3 2099.49 71.2638   4
   1  -3   3 2318.67 74.6102   2
  -1   3  -3 2023.06 74.1031   2
   1  -3   3 2350.16 71.6936   4
   1  -3   3 2143.82 72.9099   7
  -2  -3  -3 1254.54 19.3064   4
  -2   3  -3 1286.99 20.3595   4
  -2   3  -3 1311.95 19.6950   6
  -2  -3  -3 1308.26 19.7912   6
   2   3   3 1263.81 21.2404   4
   2  -3   3 1208.76 20.9200   4
   2  -3   3 1320.32 23.8125   2
  -2  -3  -3 1294.73 24.9505   1
   2  -3   3 1276.41 26.0412   8
   3  -3   3 905.323 36.9754   8
  -3   3  -3 845.586 32.8651   1
  -3   3  -3 930.291 35.6093   7
   3   3   3 923.884 34.6822   6
  -3   3  -3 913.669 30.7504   5
  -3  -3  -3 902.683 36.2225   1
   3  -3   3 918.016 35.8351   2
   3  -3   3 866.340 34.2798   6
   3   3   3 974.545 35.9696   4
   4   3   3 1567.11 57.2426   6
   4  -3   3 1600.99 58.9877   4
  -4   3  -3 1555.84 55.4320   1
   4  -3   3 1524.23 56.8945   6
  -4   3  -3 1527.39 56.8126   3
  -4   3  -3 1564.67 57.7463   7
  -4  -3  -3 1580.17 58.7748   1
   4   3   3 1569.63 58.9305   4
   5   3   3 517.908 26.3831   4
  -5   3  -3 454.166 22.1165   1
   5   3   3 479.160 24.0066   6
  -5   3  -3 491.598 24.4286   7
  -5   3  -3 485.256 23.4476   3
  -5  -3  -3 491.060 25.1556   1
   5  -3   3 500.062 25.9270   4
   5  -3   3 473.169 23.7225   6
  -6   3  -3 122.476 10.5047   1
  -6   3  -3 151.839 12.6752   7
   6   3   3 131.794 12.1415   6
  -6  -3  -3 111.970 11.8462   1
  -6   3  -3 118.106 10.7666   3
   6  -3   3 142.878 12.3413   6
  -7   3  -3 211.061 15.1438   3
   7  -3   3 189.022 15.7139   6
   7   3   3 194.930 16.0839   6
  -7  -3  -3 190.736 16.4361   1
  -7   3  -3 190.565 15.5505   7
   7  -4  -3 15.2823 5.51613   6
   7   4  -3 18.2245 5.83875   6
  -7   4   3 29.4282 6.91933   7
  -7   4   3 28.3204 7.22221   1
  -6   4   3 40.0016 7.54310   7
   6  -4  -3 21.6750 5.39019   6
   6   4  -3 41.0206 6.68329   6
  -6  -4   3 36.7779 7.27935   1
  -6   4   3 22.4951 6.17015   1
   5  -4  -3 45.0457 6.23794   6
   5   4  -3 46.0533 6.27969   6
  -5  -4   3 32.5368 6.50826   1
  -4  -4   3 39.6241 5.94316   1
   4  -4  -3 30.5949 4.60887   6
  -4   4   3 27.1851 5.03149   7
   4   4  -3 24.0409 4.31248   6
  -4   4   3 27.2424 3.23174   5
   3  -4  -3 0.53314 1.70870   6
  -3  -4   3 1.13193 2.19657   4
   3  -4  -3 1.28665 1.76563   8
  -3   4   3 2.22263 2.01472   5
   3   4  -3-0.55097 1.70598   6
  -3   4   3 1.55495 2.03442   7
  -3   4   3 2.84460 1.79784   6
  -3  -4   3 0.77047 2.29862   1
   2  -4  -3 143.461 7.61042   6
  -2   4   3 137.500 7.20100   2
  -2  -4   3 146.213 9.06074   1
   2   4  -3 137.626 7.57210   6
  -2  -4   3 134.073 7.34667   6
   2   4  -3 118.669 8.30450   1
   2  -4  -3 144.559 9.01558   8
  -2   4   3 132.768 8.71157   7
   2  -4  -3 132.171 6.78757   3
  -2   4   3 132.754 7.60436   4
   1   4  -3 3.97629 1.81323   1
  -1  -4   3 9.20370 2.38631   1
   1  -4  -3 9.88151 2.46054   8
   1  -4  -3 7.96698 1.37305   6
   1   4  -3 6.10846 1.40060   6
  -1   4   3 4.14604 1.58445   7
   0  -4   3 58.4672 6.37768   2
   0  -4  -3 56.2491 6.48338   1
   0   4   3 52.1876 4.16307   7
   0  -4   3 53.4477 5.55691   8
   0  -4   3 56.5723 3.50180   4
   0   4  -3 53.6169 3.87742   1
   0   4   3 57.3175 3.40623   4
   0  -4  -3 59.5396 3.22376   2
   0  -4   3 51.2964 4.71183   1
   1  -4   3 105.375 5.94340   4
  -1  -4  -3 117.005 5.84434   6
   1  -4   3 103.027 7.90458   2
  -1   4  -3 108.473 5.64032   6
  -1   4  -3 107.733 5.76865   1
  -1  -4  -3 98.9453 5.36670   7
   1  -4   3 86.9125 7.70113   8
   1   4   3 107.975 5.88803   4
   2   4   3 0.47473 1.66641   4
  -2   4  -3 2.10292 1.92353   7
  -2  -4  -3 0.38750 1.57065   4
  -2   4  -3-0.41062 1.79770   4
   2  -4   3 0.68390 1.69752   2
  -2  -4  -3 0.78307 1.33568   6
   2  -4   3 0.96590 1.44072   4
  -2  -4  -3-0.23029 1.06089   7
  -2   4  -3-0.38254 1.48454   1
  -2   4  -3 0.38315 1.48690   6
   2  -4   3-0.86403 2.02197   8
   3  -4   3 43.9649 5.44361   2
  -3  -4  -3 27.1675 5.11899   1
   3  -4   3 32.4978 5.43030   8
   3  -4   3 16.2518 3.44661   4
   3   4   3 39.7372 4.98958   4
  -3   4  -3 42.4411 5.42901   7
   3   4   3 35.1829 4.44659   6
  -4  -4  -3 8.41041 3.89417   1
   4  -4   3 5.96527 2.83300   6
   4  -4   3 0.94931 2.49040   4
   4   4   3 10.3639 3.66082   4
  -4   4  -3 6.16247 2.55581   1
   4   4   3 10.0553 3.26822   6
  -4   4  -3 2.82158 2.81160   7
   4  -4   3 7.92324 3.38147   8
  -5   4  -3 119.367 9.14068   1
   5   4   3 98.1665 9.61520   6
   5  -4   3 134.420 10.5595   6
  -5  -4  -3 118.688 11.6574   1
  -5   4  -3 105.713 10.4662   7
  -6  -4  -3 25.3308 6.72630   1
   6   4   3 24.6098 5.94057   6
  -6   4  -3 23.7506 5.23009   1
   6  -4   3 22.8763 5.56388   6
  -6   4  -3 18.0754 5.49317   7
   7  -4   3-1.34189 4.71031   6
   7   4   3 2.72444 4.91271   6
  -7   4  -3-1.43885 4.90838   7
   7  -5  -3 216.742 16.3225   6
  -7   5   3 240.334 18.5893   1
   7   5  -3 231.182 16.9680   6
   6  -5  -3 357.221 19.4922   6
   6   5  -3 326.681 19.2607   6
  -6   5   3 291.658 20.0862   1
  -6  -5   3 322.148 21.5120   1
   5  -5  -3 556.678 25.4854   6
   5   5  -3 549.568 25.6104   6
  -5  -5   3 556.090 28.4755   1
  -5   5   3 551.919 28.5295   7
   4   5  -3 866.393 33.1507   6
  -4  -5   3 826.261 35.7874   1
   4  -5  -3 785.532 32.2757   6
  -4   5   3 784.276 35.2679   7
  -4   5   3 823.468 30.5399   5
   4  -5  -3 798.898 34.0918   8
   3  -5  -3 608.839 25.2158   6
  -3  -5   3 669.237 25.9254   4
   3   5  -3 655.382 25.7785   6
  -3   5   3 661.524 25.1289   6
   3  -5  -3 661.939 28.1461   8
  -3  -5   3 618.548 28.1763   1
  -3   5   3 670.767 26.1847   5
  -3   5   3 620.957 28.1354   7
   2   5  -3 568.531 21.6612   6
  -2   5   3 583.521 24.6864   7
  -2   5   3 628.635 22.8343   2
  -2   5   3 581.978 22.0433   4
  -2  -5   3 545.556 24.5726   1
  -2  -5   3 535.604 21.8329   4
   2  -5  -3 570.234 25.3910   8
   2  -5  -3 567.042 21.4535   6
   1  -5  -3 915.446 30.9259   2
   1  -5  -3 873.343 30.0935   6
   1   5  -3 894.062 33.1736   1
   1   5  -3 907.860 30.4224   6
  -1  -5   3 875.528 34.1908   1
   1  -5  -3 910.531 35.7761   8
   0   5   3 1153.12 35.9247   4
   0  -5   3 1087.82 35.9633   4
   0  -5  -3 1068.98 35.6875   6
   0  -5  -3 1059.80 35.6899   6
   0  -5  -3 1100.10 44.9210   1
   0  -5   3 1108.59 43.6498   2
   0   5  -3 1087.61 35.8803   6
   0   5   3 1130.28 39.6585   7
   0   5  -3 1133.37 38.6557   1
   0  -5  -3 1086.02 36.8491   2
   0  -5   3 1121.24 43.0614   8
   0   5  -3 1104.95 35.8339   6
   0  -5   3 1040.21 40.6928   1
  -1  -5  -3 626.750 23.0994   7
  -1   5  -3 628.213 26.9337   7
  -1   5  -3 624.211 21.9860   6
  -1  -5  -3 643.790 22.0405   6
   1  -5   3 610.616 22.4468   4
   1  -5   3 594.365 27.6063   8
  -1   5  -3 655.602 23.5106   1
   1   5   3 606.160 22.2392   4
  -1  -5  -3 618.873 28.5468   1
   1  -5   3 600.626 26.7846   2
   2   5   3 727.154 27.7128   4
  -2   5  -3 736.872 26.8266   6
  -2  -5  -3 734.864 26.7887   6
   2  -5   3 700.319 32.4776   8
  -2   5  -3 750.359 27.5128   1
  -2   5  -3 722.896 27.1525   4
   2  -5   3 737.187 27.9220   4
  -2  -5  -3 719.421 26.0243   7
  -2  -5  -3 755.665 32.4665   1
   2  -5   3 746.795 30.7054   2
  -2  -5  -3 730.920 26.9087   4
  -3   5  -3 822.179 32.7255   1
   3   5   3 921.305 34.6463   4
   3  -5   3 913.413 36.2377   2
  -3   5  -3 870.848 36.3690   7
   3  -5   3 824.733 37.8791   8
   4  -5   3 534.550 25.1333   4
  -4   5  -3 546.756 26.2735   7
  -4   5  -3 490.349 22.1432   1
   4   5   3 562.801 24.1030   6
   4  -5   3 518.174 27.6338   8
   5  -5   3 430.087 21.5734   6
   5   5   3 434.852 21.9994   6
  -5   5  -3 417.815 23.6375   7
  -5  -5  -3 421.414 24.7011   1
   6   5   3 236.337 16.4589   6
   6  -5   3 251.276 16.4911   6
  -6   5  -3 243.719 17.9015   7
  -6  -5  -3 249.556 19.1987   1
   7  -5   3 228.452 17.0176   6
   7   5   3 226.646 17.1168   6
   7  -6  -3-4.78693 7.60685   6
   6  -6  -3 1.01525 5.31254   6
  -6   6   3 6.13177 5.38096   7
  -6  -6   3-4.51728 5.13663   1
  -5   6   3 4.01392 4.56424   7
   5  -6  -3 0.82858 3.35846   6
  -5  -6   3-2.64178 4.50596   1
   5   6  -3-1.73990 3.29839   6
  -4   6   3 1.13109 3.50535   7
  -4  -6   3-1.13859 3.88751   1
   4  -6  -3 7.09038 3.15929   6
   4   6  -3 9.57690 3.20578   6
   4  -6  -3 7.07526 3.64884   8
  -3   6   3 62.9119 7.09112   7
  -3   6   3 59.4266 6.20550   5
  -3  -6   3 55.2800 7.17606   1
   3   6  -3 52.0172 5.06367   6
  -3  -6   3 56.2637 5.23711   4
   3  -6  -3 58.8888 5.17925   6
   3  -6  -3 59.9156 7.26211   8
   3  -6  -3 56.8365 5.27320   3
   2  -6  -3 38.4724 5.95722   8
  -2   6   3 33.0432 4.87127   7
   2   6  -3 28.7892 3.03445   6
   2  -6  -3 31.8330 2.99905   6
  -2  -6   3 29.5381 3.16070   4
  -2  -6   3 18.3808 4.19209   1
  -1   6   3 22.5698 4.09777   7
  -1   6   3 13.8852 1.33462   4
  -1   6   3 11.1580 1.26994   4
   1  -6  -3 14.0135 3.95919   8
   1  -6  -3 17.0273 2.39123   2
   1   6  -3 11.3834 1.34533   6
  -1  -6   3 10.1083 3.54365   1
  -1  -6   3 10.9269 1.10532   4
  -1  -6   3 11.1473 1.12688   4
   0  -6  -3 126.673 11.3929   1
   0  -6   3 111.849 8.84466   1
   0  -6   3 83.1480 8.76926   8
   0   6  -3 117.822 7.40877   1
   0  -6  -3 95.0210 5.62497   2
   0  -6   3 107.898 9.64825   2
   1  -6   3 63.0380 7.62126   8
   1  -6   3 57.4522 6.74216   2
  -1   6  -3 66.9793 7.28222   7
  -1  -6  -3 61.9066 3.36866   6
  -1   6  -3 61.9381 3.33525   6
  -1  -6  -3 54.2423 4.83015   7
  -1   6  -3 67.4425 5.36243   1
  -1  -6  -3 53.6347 7.53160   1
   2  -6   3 45.0965 7.07737   8
  -2   6  -3 38.9929 6.03005   7
   2  -6   3 48.4154 6.18170   2
  -2  -6  -3 39.9335 6.94428   1
  -2  -6  -3 44.7150 3.85710   6
   3  -6   3 29.2793 6.63377   8
   3  -6   3 13.9106 3.95786   2
  -3  -6  -3 23.0106 6.12429   1
   4  -6   3 32.0435 7.10841   8
  -4   6  -3 36.3336 6.80374   7
  -5   6  -3 43.7583 7.56014   7
   5  -6   3 41.4692 8.02994   8
  -5   7   3 239.152 17.9088   7
  -5  -7   3 223.199 17.9316   1
  -4   7   3 672.061 31.7629   7
   4  -7  -3 645.772 31.1060   8
  -4  -7   3 628.733 31.5724   1
  -3  -7   3 446.056 23.7245   1
   3  -7  -3 470.392 24.5268   8
  -3   7   3 430.510 22.7651   7
   2  -7  -3 466.412 24.9030   8
  -2  -7   3 480.182 23.8062   1
  -2   7   3 473.850 22.9344   7
  -1  -7   3 699.948 33.7835   2
   1  -7  -3 735.797 26.9171   2
  -1  -7   3 788.391 32.9829   1
   1  -7  -3 718.550 33.2704   8
  -1   7   3 734.373 31.0225   7
   0  -7   3 471.926 24.9237   8
   0  -7  -3 459.820 18.0895   2
   0  -7   3 491.006 23.9628   2
  -1  -7  -3 418.340 18.2602   2
   1  -7   3 442.838 21.7360   2
   1  -7   3 378.875 22.5790   8
  -1  -7  -3 440.499 24.9812   1
   2  -7   3 655.186 31.9892   8
   2  -7   3 633.875 28.5001   2
  -2   7  -3 594.464 29.3547   7
  -2  -7  -3 608.690 31.3345   1
  -3  -7  -3 578.971 30.4079   1
   3  -7   3 630.031 32.2892   8
   3  -7   3 573.350 27.6509   2
  -3   7  -3 588.405 29.2300   7
  -4  -7  -3 199.892 16.4104   1
   4  -7   3 152.089 15.0782   8
  -5  -7  -3 166.587 16.1935   1
  -5   7  -3 171.874 15.1821   7
   5  -7   3 147.135 15.4495   8
  -4   8   3 7.70448 4.76889   7
   4  -8  -3 15.8811 5.37984   8
  -4  -8   3 19.4309 6.70833   1
  -3   8   3 64.7833 8.58762   7
   3  -8  -3 67.5054 9.48619   8
  -3  -8   3 57.3872 8.61440   1
   2  -8  -3-1.34973 4.17865   8
  -2   8   3-3.07790 3.70035   7
  -2  -8   3 1.16459 4.20024   1
  -1  -8   3 23.8922 5.87469   2
  -1   8   3 9.45318 4.10331   7
  -1  -8   3 23.8747 5.74955   1
  -1  -8   3 17.7108 5.66428   8
   1  -8  -3 24.3249 5.82927   8
   0  -8   3 8.35950 4.32708   2
   0  -8   3 1.33681 4.28805   8
   0  -8  -3 8.75020 4.14148   8
   1  -8   3 26.2747 6.21679   8
  -1  -8  -3 15.8197 6.33148   1
   1  -8   3 36.7054 6.19769   2
   2  -8   3 99.9010 11.6053   8
  -2  -8  -3 95.2281 11.9405   1
   2  -8   3 115.375 10.2555   2
  -2   8  -3 104.719 11.0420   7
   3  -8   3 3.34433 4.98985   8
  -3  -8  -3 4.76650 6.57395   1
  -3   8  -3 1.33533 4.28076   7
   3  -8   3 6.36240 3.82632   2
   4  -8   3 18.0633 6.52238   8
  -4  -8  -3 10.0878 5.57356   1
  -4   8  -3 5.78945 5.09082   7
  -4  -9   3 97.6953 12.3665   1
   3  -9  -3 322.773 22.0921   8
  -3  -9   3 338.406 22.0553   1
  -3   9   3 333.669 20.7659   7
  -2  -9   3 455.075 27.6089   2
  -2  -9   3 549.606 28.5171   1
   2  -9  -3 540.696 29.0624   8
  -2   9   3 476.060 25.6077   7
  -1  -9   3 307.380 21.8922   8
  -1  -9   3 341.964 21.1929   1
   1  -9  -3 341.397 22.2779   8
  -1  -9   3 384.832 21.2601   2
   0  -9  -3 385.989 24.0077   8
   0  -9   3 412.480 22.2249   2
   0  -9   3 403.660 24.7038   8
  -1  -9  -3 430.298 27.2609   1
   1  -9   3 436.662 22.7205   2
   1  -9   3 398.628 25.5818   8
   2  -9   3 232.641 19.1977   8
  -2  -9  -3 263.942 20.8053   1
  -3  -9  -3 86.2385 12.5522   1
  -2  10   3 19.0322 6.49866   7
   1 -10  -3 1.59959 5.29400   8
   0 -10  -3 14.1498 6.25408   8
  -1 -10  -3 37.0705 8.19422   8
  -7   0   4 416.656 25.9189   1
   7   0  -4 462.895 25.3360   6
   6   0  -4 236.551 15.9199   6
  -6   0   4 228.369 16.8267   1
   5   0  -4 824.403 35.4188   6
  -5   0   4 837.015 36.8298   1
   5   0  -4 831.754 29.8349   5
  -4   0   4 1938.30 68.7938   1
   4   0  -4 1827.81 67.1725   6
   4   0  -4 1889.00 62.8783   5
   3   0  -4 822.676 31.5516   6
   3   0  -4 817.036 29.0916   5
   2   0  -4 1874.56 63.1667   6
  -2   0   4 1866.88 61.8329   5
   2   0  -4 1858.56 61.7306   5
   1   0  -4 1354.45 46.1638   6
  -1   0   4 1366.58 45.8227   5
   0   0  -4 1321.08 42.3859   3
   0   0  -4 1328.26 42.7442   5
   0   0   4 1298.79 42.1955   3
   0   0   4 1270.12 41.4626   8
   0   0   4 1165.72 42.6603   1
   0   0  -4 1321.88 41.5406   8
  -1   0  -4 136.039 5.99127   7
  -1   0  -4 132.981 6.55951   5
  -1   0  -4 125.444 6.23000   1
   1   0   4 132.659 5.92935   7
  -1   0  -4 144.749 7.42245   4
   1   0   4 134.274 6.60618   5
   1   0   4 122.744 6.61575   2
   1   0   4 125.725 6.29801   1
  -1   0  -4 136.197 6.72564   2
  -1   0  -4 130.584 6.72729   8
   2   0   4 1055.06 36.7264   1
  -2   0  -4 1056.05 35.8896   7
  -2   0  -4 978.945 37.4964   8
   2   0   4 1070.77 35.9091   5
  -2   0  -4 1050.22 37.0648   2
  -2   0  -4 1048.54 36.5871   1
  -2   0  -4 1022.22 37.5946   4
  -2   0  -4 1073.31 35.8366   5
   3   0   4 1472.55 52.6738   6
   3   0   4 1452.72 51.4211   1
  -3   0  -4 1448.19 51.2125   1
   3   0   4 1468.46 48.8878   5
  -3   0  -4 1463.65 50.2306   7
   4   0   4 795.263 33.7983   4
  -4   0  -4 757.088 29.7880   7
   4   0   4 763.874 32.3105   6
   4   0   4 763.456 26.9916   5
  -4   0  -4 795.447 31.2580   1
   5   0   4 1358.37 56.7275   4
   5   0   4 1439.55 55.3270   6
  -5   0  -4 1470.88 53.8392   1
  -5   0  -4 1425.72 52.1590   7
   5   0   4 1411.65 46.6302   5
  -6   0  -4 882.742 36.4056   7
   6   0   4 969.444 43.3677   4
   6   0   4 873.975 39.7546   6
  -6   0  -4 859.811 37.8300   1
   7   0   4 195.513 16.0692   6
  -7   0  -4 165.313 14.0884   1
  -7   0  -4 154.201 12.4223   7
  -7  -1   4 13.5349 5.98486   1
   7  -1  -4 16.1437 5.35772   6
   7   1  -4 16.2293 5.50094   6
  -7   1   4 12.2466 5.68273   1
   6  -1  -4 2.27792 3.39796   6
   6   1  -4 1.14484 3.66878   6
  -6  -1   4 1.30261 4.17431   1
  -6   1   4 1.32602 3.46966   1
  -5   1   4 60.7152 8.01740   1
  -5  -1   4 84.8549 9.07422   1
   5  -1  -4 57.5360 7.13104   6
   5   1  -4 59.7417 7.12284   6
   5   1  -4 69.0415 5.34845   5
   5  -1  -4 72.8754 4.55802   5
   4  -1  -4 6.11783 2.61208   6
   4   1  -4 3.07847 2.46968   6
   4   1  -4 5.54204 2.04963   5
   4  -1  -4 2.99879 1.47377   5
  -4   1   4 5.48390 2.83252   1
   3  -1  -4 53.2704 5.07110   6
   3   1  -4 49.5608 4.07703   5
  -3   1   4 46.1818 3.61299   5
  -3   1   4 45.1231 3.94476   8
   3  -1  -4 42.5830 3.62736   5
   3   1  -4 42.0639 4.65865   6
  -2  -1   4 0.47567 1.30592   1
   2  -1  -4 0.59026 1.14605   5
  -2   1   4 0.85353 0.88369   8
  -2   1   4 2.19604 1.19017   5
   2   1  -4 1.71118 1.32497   6
   2  -1  -4 2.53306 1.39778   6
  -2  -1   4 3.49583 1.63919   6
  -2   1   4 1.93058 1.59783   6
   2   1  -4 0.66011 1.15929   5
  -1   1   4 0.61121 0.91166   5
   1   1  -4 0.32351 0.96508   6
   1  -1  -4-0.58651 1.23717   5
   0   1   4 113.275 6.96220   1
   0  -1   4 111.785 5.95165   3
   0   1   4 109.624 4.92823   2
   0  -1   4 114.523 5.89876   8
   0   1  -4 118.800 5.97165   5
   0   1   4 110.425 6.08422   5
   0  -1  -4 95.6565 5.77542   5
   0   1  -4 118.607 6.14237   8
   1  -1   4 240.671 8.81362   1
  -1   1  -4 238.897 10.3889   7
  -1  -1  -4 241.437 9.73501   2
  -1   1  -4 229.976 10.8942   3
  -1  -1  -4 249.305 11.0143   1
  -1   1  -4 239.424 8.79665   1
   1   1   4 250.870 11.1967   4
   1  -1   4 242.550 10.3511   7
   1  -1   4 230.602 9.92476   5
   1   1   4 240.668 10.9189   1
  -1   1  -4 243.279 10.0413   5
   1   1   4 235.029 10.5667   5
  -1   1  -4 231.882 10.9761   2
   1  -1   4 214.491 10.7260   8
  -1   1  -4 243.926 10.9469   8
  -1  -1  -4 236.917 10.8416   4
  -1   1  -4 234.609 10.8053   4
  -2  -1  -4 43.8465 4.51664   4
  -2   1  -4 44.4963 4.38486   4
   2   1   4 46.5171 4.56327   4
  -2  -1  -4 40.0648 2.74199   7
  -2   1  -4 40.7783 3.80581   7
  -2   1  -4 48.6121 4.49873   3
   2  -1   4 46.6816 3.59331   1
  -2   1  -4 37.9700 3.01191   5
  -2  -1  -4 43.3219 4.28008   6
   2   1   4 42.6882 4.20040   1
  -2   1  -4 40.8373 4.20152   8
  -2  -1  -4 46.7407 4.20333   1
  -2  -1  -4 41.8525 3.72903   2
  -2   1  -4 42.9809 4.34354   6
   2   1   4 43.4499 3.63474   5
   2  -1   4 41.7577 3.07940   5
  -2   1  -4 44.7268 4.33322   2
  -2   1  -4 44.0941 3.30005   1
   3   1   4 72.5383 6.80510   4
   3  -1   4 68.1440 6.23251   6
   3  -1   4 79.1143 5.90827   1
   3   1   4 96.7694 7.20495   6
  -3   1  -4 74.4533 6.41214   3
  -3   1  -4 77.2006 5.95633   7
  -3   1  -4 73.5815 5.50306   1
   3  -1   4 80.1047 4.27741   5
  -3  -1  -4 75.7624 6.34148   1
   3   1   4 73.3472 5.15411   5
  -4   1  -4-1.28097 2.11966   7
   4  -1   4 2.46177 2.54032   6
   4   1   4-0.82846 1.93870   6
  -4  -1  -4-0.75396 2.41597   1
   4   1   4 0.98998 2.45724   4
   4   1   4-0.38379 1.48937   5
  -4   1  -4 0.62718 1.79755   1
  -5   1  -4 3.21978 2.66834   7
   5   1   4 7.23246 3.52793   6
   5   1   4 5.07855 3.93343   4
  -5  -1  -4 6.57070 3.64592   1
  -5   1  -4 7.29759 3.48928   1
   5   1   4 4.48464 1.96158   5
   5  -1   4 3.07233 3.17407   6
  -6   1  -4-2.88844 3.28544   7
  -6  -1  -4 1.12753 3.84721   1
   6   1   4 1.55294 4.45158   4
   6  -1   4-2.46791 3.68190   6
   6   1   4-1.23970 3.83860   6
  -6   1  -4-1.05764 3.39003   3
  -6   1  -4 0.99047 3.57293   1
  -6  -1  -4-6.17217 3.37868   7
  -7   1  -4 25.1406 6.03285   7
   7  -1   4 20.0401 6.18702   6
   7   1   4 22.9407 6.84452   6
  -7  -1  -4 24.8899 6.88457   1
  -7   1  -4 11.6225 5.56088   1
  -7   1  -4 20.9384 6.04426   3
  -7   2   4 153.910 14.5927   1
   7  -2  -4 129.297 12.6433   6
   7   2  -4 153.700 13.6190   6
  -7  -2   4 137.182 14.2124   1
   6  -2  -4 502.788 25.7977   6
   6   2  -4 527.874 26.3712   6
  -6   2   4 490.320 27.3451   1
   5  -2  -4 707.744 31.2060   6
   5   2  -4 689.380 31.0509   6
  -5   2   4 725.269 33.0689   1
   4  -2  -4 1120.77 42.4109   6
  -4  -2   4 1089.41 43.3164   1
   4   2  -4 1085.60 42.3123   6
  -4   2   4 1101.94 37.5467   3
  -4   2   4 1094.75 37.5904   5
   3  -2  -4 2388.99 81.1907   6
   3   2  -4 2326.86 81.1403   6
  -3   2   4 2407.27 76.4085   3
  -3   2   4 2343.78 78.5877   5
  -3   2   4 2414.26 79.2235   8
  -3  -2   4 2393.32 82.3713   1
  -2  -2   4 1175.81 43.2037   1
   2   2  -4 1250.99 42.9946   6
   2  -2  -4 1248.49 42.9043   6
  -2  -2   4 1233.44 42.5034   6
  -2   2   4 1297.50 42.5963   6
  -2   2   4 1191.71 40.8372   8
   2   2  -4 1160.73 42.9638   1
  -2   2   4 1198.72 41.9153   5
  -1  -2   4 783.741 27.6881   1
   1   2  -4 824.547 28.1880   6
   1  -2  -4 791.616 27.9235   6
   1   2  -4 708.051 27.3592   1
  -1   2   4 796.787 28.4889   5
   1  -2  -4 802.311 26.5227   8
   0  -2   4 224.658 11.9243   2
   0  -2   4 183.547 9.87035   8
   0  -2  -4 209.495 11.4364   1
   0  -2   4 212.484 7.54798   1
   0   2   4 213.262 10.0661   5
   1  -2   4 957.350 33.5189   7
  -1   2  -4 941.170 33.6255   7
  -1  -2  -4 881.610 32.7065   6
  -1   2  -4 910.686 33.0908   4
  -1   2  -4 936.293 32.3142   5
  -1  -2  -4 953.408 34.5285   1
  -1  -2  -4 941.031 31.1721   2
   1  -2   4 883.297 34.3755   2
  -1  -2  -4 897.533 32.9538   4
   1   2   4 899.996 33.1712   4
  -1   2  -4 954.335 34.2027   8
   1  -2   4 1026.18 33.7770   4
   2  -2   4 893.209 17.4124   7
  -2   2  -4 949.396 18.2343   7
   2  -2   4 883.940 18.5144   4
   2  -2   4 958.482 19.7405   2
  -2   2  -4 921.480 17.2797   6
  -2  -2  -4 931.724 17.5207   6
  -2   2  -4 1036.76 18.5293   4
  -2   2  -4 907.894 18.7690   3
  -2  -2  -4 903.846 17.2250   4
  -2  -2  -4 966.395 19.7723   1
  -2   2  -4 927.489 13.2315   5
   2   2   4 855.534 18.3479   4
  -2   2  -4 925.938 12.4139   1
  -3   2  -4 911.872 33.6703   1
   3  -2   4 952.113 36.1112   6
  -3   2  -4 919.855 35.4080   7
   3   2   4 986.883 37.3364   4
   3  -2   4 922.368 36.4050   2
  -3  -2  -4 971.459 36.6231   1
  -3   2  -4 927.474 31.7059   5
   3  -2   4 948.158 36.9849   4
  -3   2  -4 941.474 36.2387   3
   3   2   4 947.275 36.0450   6
   4  -2   4 1401.14 56.7950   4
  -4   2  -4 1498.98 55.0252   7
   4  -2   4 1433.26 55.2930   6
  -4   2  -4 1495.90 53.5052   1
   4   2   4 1574.76 57.9014   4
  -4  -2  -4 1487.74 56.0321   1
  -4   2  -4 1556.89 55.8708   3
   4   2   4 1528.18 52.8736   5
   4   2   4 1578.22 56.2985   6
  -5   2  -4 787.915 32.2497   1
  -5   2  -4 771.335 33.3279   7
   5  -2   4 761.104 34.1672   6
   5  -2   4 786.871 36.3492   4
   5   2   4 833.126 35.0703   6
  -5  -2  -4 806.025 34.7400   1
   5   2   4 757.070 29.8880   5
   5   2   4 836.537 37.2680   4
  -5   2  -4 786.754 33.9514   3
   6   2   4 461.746 27.0645   4
  -6   2  -4 442.162 23.3266   7
   6  -2   4 476.440 25.0780   6
   6   2   4 445.565 24.6276   6
  -6   2  -4 410.711 21.9726   1
  -6   2  -4 490.503 24.2743   3
   6  -2   4 418.224 25.8669   4
  -6  -2  -4 483.785 25.1941   1
  -7   2  -4 372.068 21.3562   7
  -7   2  -4 347.181 20.2336   1
   7   2   4 356.441 22.2922   6
  -7   2  -4 296.072 19.7372   3
  -7  -2  -4 334.781 22.0443   1
   7  -2   4 367.497 22.6402   6
  -7   3   4 10.8572 6.66805   1
   7   3  -4-2.67858 5.42846   6
   7  -3  -4-1.31154 5.20406   6
  -6  -3   4 2.62522 4.85677   1
   6  -3  -4 1.12351 3.08297   6
   6   3  -4 2.28911 3.41434   6
  -6   3   4-4.10223 4.38170   1
   5  -3  -4 11.1195 3.53088   6
   5   3  -4 14.1659 3.92265   6
  -5   3   4 10.6562 2.41338   3
  -5  -3   4 9.96726 4.00949   1
  -4  -3   4-0.90490 2.48315   1
   4   3  -4 2.30028 2.28738   6
   4  -3  -4 3.74428 2.31829   6
  -4   3   4-0.70628 1.40131   5
  -3   3   4 2.41038 1.72766   5
  -3   3   4 0.44426 1.51617   8
   3  -3  -4 1.72588 1.78151   6
   3   3  -4 1.18376 1.54921   6
  -3  -3   4 2.12741 2.11590   1
  -3   3   4 1.33351 1.47174   2
   2   3  -4 2.43791 2.01706   1
  -2   3   4 1.09704 1.20075   2
  -2  -3   4-0.51479 1.34690   1
  -2   3   4 0.67404 1.36606   8
   2  -3  -4 1.24928 1.50183   6
   2   3  -4 1.29752 1.29025   6
  -2   3   4 0.43775 1.40274   5
   2  -3  -4-0.73003 1.28131   8
   1   3  -4 12.5751 2.24160   1
   1  -3  -4 11.1792 2.02540   8
  -1   3   4 18.1824 3.76229   1
   1  -3  -4 16.1560 2.25458   6
   1   3  -4 17.5361 2.30972   6
  -1  -3   4 13.4946 2.18700   1
  -1   3   4 14.0120 1.29068   2
  -1   3   4 9.75420 2.28180   5
   0   3  -4-0.32792 0.86863   1
   0  -3   4-0.77203 1.56461   2
   0  -3   4 0.98868 1.87427   7
   0  -3   4 1.15419 1.27325   4
   0   3   4-0.22116 0.87756   7
   0  -3   4 0.42398 0.99217   1
   0   3   4-0.38598 1.53154   4
  -1   3  -4 18.5015 2.52315   6
   1  -3   4 8.50420 2.42362   2
   1  -3   4 14.4256 2.35161   4
  -1   3  -4-0.68907 0.99513   2
  -1  -3  -4 13.5975 2.19859   6
   1  -3   4 0.48315 0.98689   3
  -1   3  -4 17.7027 1.29782   1
  -1  -3  -4 15.1470 3.22587   1
  -1   3  -4 12.2659 2.45288   4
   1   3   4 16.0721 2.49601   4
  -2   3  -4 11.5471 2.69192   7
  -2  -3  -4 12.8003 2.66498   4
  -2   3  -4 8.75228 2.41498   4
   2   3   4 12.9830 2.71637   4
   2  -3   4 15.4674 3.26999   2
  -2   3  -4 15.5777 2.71014   6
  -2  -3  -4 13.7873 2.52898   6
   2  -3   4 11.8877 2.56184   4
  -2   3  -4 16.1352 1.89367   1
  -2  -3  -4 18.2091 3.50063   1
   2  -3   4 12.8361 3.08765   8
  -2   3  -4 14.1068 2.22338   5
  -2  -3  -4 11.4924 1.29380   7
  -3   3  -4 15.5396 2.47824   1
   3   3   4 11.8617 3.15376   4
   3  -3   4 16.4091 3.56410   2
   3  -3   4 18.4363 3.68323   4
  -3   3  -4 11.2272 2.93097   7
  -3  -3  -4 12.0842 3.48707   1
  -3   3  -4 13.4527 2.00556   5
   3  -3   4 6.24746 2.79248   8
   4  -3   4 2.96377 2.59288   4
  -4  -3  -4 6.65840 3.61226   1
   4   3   4 7.96080 3.68766   4
  -4   3  -4 7.35788 3.45509   3
  -4   3  -4 8.34898 3.39025   7
   4   3   4 11.4509 3.65002   6
  -4   3  -4 8.53984 2.63063   1
   4  -3   4 7.13970 2.86829   6
  -4   3  -4 5.85229 1.15208   5
  -5   3  -4-1.99672 2.97833   7
   5  -3   4 0.99067 2.95537   6
  -5  -3  -4 1.12469 3.60401   1
   5  -3   4 1.25379 3.11212   4
   5   3   4 1.26744 3.63268   4
   5   3   4-1.01525 3.25334   6
  -5   3  -4-1.90262 3.04846   3
  -5   3  -4-1.46623 2.97160   1
  -6  -3  -4 43.2520 7.87931   1
   6  -3   4 40.6899 7.28649   6
   6   3   4 74.2953 9.18491   6
  -6   3  -4 48.8590 6.69235   1
  -6   3  -4 42.1958 6.67691   3
  -6   3  -4 53.6373 7.91248   7
   6   3   4 45.9012 8.23495   4
   6  -3   4 34.7875 7.64765   4
   6   3   4 45.0472 5.64547   5
  -7   3  -4 5.24532 5.20364   7
  -7  -3  -4-1.49255 5.79251   1
   7  -3   4 1.39961 4.63242   6
   7   3   4 1.41368 4.37685   6
  -7   3  -4 4.74173 4.70413   3
   7  -4  -4 163.368 14.1514   6
   7   4  -4 203.487 15.5551   6
  -7   4   4 153.681 15.2614   1
  -6   4   4 477.707 26.8551   1
   6  -4  -4 480.294 24.9910   6
   6   4  -4 523.040 25.7354   6
  -6  -4   4 460.762 26.6735   1
   5  -4  -4 689.093 30.4631   6
   5   4  -4 686.079 30.5499   6
  -5  -4   4 693.206 32.4238   1
   4  -4  -4 690.204 29.6117   6
  -4   4   4 724.550 27.0675   5
  -4  -4   4 770.825 32.2992   1
   4   4  -4 700.583 29.8112   6
  -3  -4   4 1031.31 23.8995   1
   3  -4  -4 1000.56 20.5549   6
   3   4  -4 966.259 20.1980   6
  -3   4   4 1002.92 17.5899   2
  -3   4   4 985.363 18.8683   5
   3  -4  -4 1021.95 20.7709   8
  -2   4   4 1154.85 44.1015   7
   2   4  -4 1224.76 44.0395   1
   2  -4  -4 1251.63 42.7867   6
   2   4  -4 1227.26 42.7954   6
   2  -4  -4 1174.47 40.5578   3
   2  -4  -4 1305.95 44.2226   8
  -2  -4   4 1236.97 44.5381   1
  -2   4   4 1270.68 44.2336   5
  -2   4   4 1203.71 41.3096   2
   1   4  -4 540.214 21.7665   1
   1  -4  -4 594.799 23.6026   8
   1   4  -4 567.851 21.2776   6
   1  -4  -4 588.650 21.1710   6
  -1   4   4 595.917 22.6244   7
  -1  -4   4 565.350 22.2986   1
   0  -4   4 717.544 26.8778   1
   0   4   4 743.971 26.4123   7
   0   4  -4 731.377 25.6091   1
   0  -4   4 766.936 32.1678   2
   0  -4   4 709.033 26.2625   4
   0   4   4 741.762 26.2526   4
  -1  -4  -4 607.662 22.4511   6
  -1   4  -4 614.829 21.1301   1
   1   4   4 576.233 22.7030   4
  -1   4  -4 598.190 22.4152   6
   1  -4   4 660.411 26.9502   8
   1  -4   4 614.597 26.5245   2
   1  -4   4 606.153 22.9501   4
  -2  -4  -4 291.943 11.1405   7
   2   4   4 320.362 14.6007   4
  -2   4  -4 301.393 13.5908   6
  -2  -4  -4 325.707 13.9610   4
   2  -4   4 288.205 14.2023   4
  -2  -4  -4 296.954 16.5095   1
   2  -4   4 300.132 16.1221   2
  -2   4  -4 343.074 16.6746   7
  -2   4  -4 303.157 12.5287   1
   2  -4   4 291.129 16.7111   8
  -2   4  -4 297.019 13.9403   4
  -2  -4  -4 311.698 13.7869   6
  -3   4  -4 824.763 32.7064   7
  -3   4  -4 713.677 27.9504   1
   3  -4   4 746.434 31.3022   4
   3  -4   4 770.257 33.9223   8
  -3  -4  -4 784.428 33.2999   1
  -3   4  -4 786.574 27.7125   5
   3  -4   4 805.243 32.7802   2
   3   4   4 764.672 31.4762   4
  -4   4  -4 1039.69 38.5351   1
   4  -4   4 1038.94 44.4266   8
  -4  -4  -4 1011.40 43.3397   1
   4   4   4 1047.41 42.7993   4
  -4   4  -4 1095.12 42.7187   7
   4  -4   4 1048.88 42.6933   4
   5  -4   4 674.070 32.8203   4
   5   4   4 613.766 32.3384   4
  -5   4  -4 699.246 28.7220   1
   5  -4   4 697.058 31.1635   6
   5   4   4 734.104 31.9025   6
  -5  -4  -4 709.217 33.4739   1
  -5   4  -4 724.457 32.3967   7
  -6   4  -4 375.777 22.2818   7
  -6  -4  -4 382.151 23.3611   1
   6  -4   4 355.545 21.1366   6
   6   4   4 389.090 22.0728   6
   7  -4   4 341.813 22.1364   6
   7   4   4 363.304 22.6158   6
   7  -5  -4-1.24882 6.28537   6
   7   5  -4-6.47111 6.51384   6
  -7   5   4 3.14494 5.52024   1
   6  -5  -4 22.4490 5.45199   6
   6   5  -4 42.1297 7.10096   6
  -6  -5   4 24.0341 7.16971   1
  -5  -5   4 2.43861 4.28021   1
   5  -5  -4-0.89326 3.04748   6
   5   5  -4 2.77474 3.24690   6
  -5   5   4 3.79197 3.91317   7
   4  -5  -4 50.1490 6.03505   8
  -4   5   4 50.8236 7.05244   7
   4  -5  -4 48.2317 5.78745   6
   4   5  -4 41.3739 5.39063   6
  -4  -5   4 51.3778 7.36179   1
  -4   5   4 44.5590 4.85148   5
  -3   5   4-0.45409 1.06323   2
  -3   5   4 1.71217 2.34941   7
  -3  -5   4 0.83752 2.68397   1
  -3   5   4 1.83022 1.95522   5
   3  -5  -4 4.85968 2.36423   6
   3  -5  -4 2.16154 2.06535   8
   3   5  -4 3.97151 1.99186   6
  -2   5   4 113.239 6.72492   2
   2  -5  -4 113.513 6.70487   6
   2   5  -4 105.344 6.74520   6
  -2   5   4 109.891 8.20998   7
  -2  -5   4 116.571 8.45687   1
   2  -5  -4 101.441 8.21831   8
   1  -5  -4 46.9257 3.33881   6
   1   5  -4 37.7042 4.32718   1
   1   5  -4 39.5783 3.34036   6
   1  -5  -4 45.9524 5.49365   8
  -1  -5   4 42.4613 4.72081   1
   0  -5  -4 9.57978 1.19934   2
   0  -5   4 11.0422 3.23538   8
   0  -5   4 11.7219 3.44287   2
   0   5   4 8.23084 1.76627   4
   0  -5   4 10.2024 1.78550   4
   0  -5  -4 9.99280 3.68759   1
   0  -5   4 10.7632 2.93615   1
   0   5  -4 7.42095 1.61454   6
   0   5  -4 11.1620 2.31156   1
   0  -5  -4 14.0458 1.93312   6
   0   5   4 9.46298 2.28892   7
  -1  -5  -4 5.13382 3.29672   1
  -1  -5  -4 5.34421 1.64227   7
   1  -5   4 7.66580 1.87991   4
  -1  -5  -4 6.13674 1.70521   6
  -1   5  -4 8.27726 1.77940   6
   1  -5   4 7.89329 2.99907   2
   1   5   4 8.69492 1.96753   4
   1  -5   4 5.52747 2.75605   8
  -1   5  -4 5.05785 1.73667   1
  -2  -5  -4 0.90968 1.95624   4
  -2  -5  -4 1.66424 1.65189   6
   2  -5   4 2.60112 1.72262   4
   2   5   4 0.50675 1.72965   4
  -2   5  -4 3.27245 1.82346   6
  -2  -5  -4 1.86157 1.30703   7
   2  -5   4 2.64218 2.82276   2
   2  -5   4 2.09909 1.94256   8
  -2   5  -4 1.31322 1.60800   1
  -2   5  -4 1.74357 2.49926   7
  -2   5  -4 2.35982 2.20967   4
  -3   5  -4 104.126 9.51473   7
   3   5   4 90.4934 8.08512   4
   3  -5   4 90.3541 10.0104   8
  -3   5  -4 115.277 6.99589   1
   3  -5   4 114.472 8.81219   4
   3  -5   4 122.643 10.0595   2
  -4   5  -4-1.06007 3.82303   7
   4  -5   4 1.95292 3.02286   4
   4   5   4 0.96300 3.08582   4
  -4   5  -4-0.54925 2.08249   1
  -4  -5  -4-4.88812 3.91584   1
   4  -5   4 2.66486 3.48613   8
  -5  -5  -4 52.6517 8.76148   1
  -5   5  -4 60.5587 8.33338   7
  -6  -5  -4 1.55870 5.15846   1
  -6   5  -4-1.38041 4.42337   7
  -6   6   4 173.001 15.5288   7
   6  -6  -4 146.510 12.1206   6
   5   6  -4 434.797 21.8031   6
  -5   6   4 434.342 24.9270   7
  -5  -6   4 450.530 25.0451   1
   5  -6  -4 436.039 21.4112   6
  -4   6   4 932.277 38.9275   7
   4  -6  -4 866.912 36.6686   8
   4  -6  -4 867.500 34.4086   6
   4   6  -4 884.592 34.8960   6
  -4  -6   4 873.908 38.3350   1
  -4   6   4 878.557 34.1903   5
  -3   6   4 560.928 25.3557   7
   3  -6  -4 508.380 21.1738   6
   3   6  -4 508.002 21.5227   6
  -3  -6   4 517.492 24.9942   1
  -3   6   4 538.738 23.4877   5
   3  -6  -4 513.815 24.4284   8
  -2   6   4 530.013 23.3323   7
  -2  -6   4 466.361 19.7740   4
   2   6  -4 534.995 19.8051   6
  -2  -6   4 537.205 23.8102   1
   2  -6  -4 502.527 19.2696   6
   2  -6  -4 495.444 24.1060   8
  -1   6   4 759.494 26.4022   4
  -1   6   4 781.663 30.5363   7
   1  -6  -4 748.464 32.5249   8
  -1  -6   4 758.898 26.2670   4
  -1  -6   4 741.750 30.8350   1
   1  -6  -4 735.908 25.7714   6
   1   6  -4 789.224 26.2835   6
   0   6  -4 397.993 13.9641   6
   0  -6  -4 378.131 13.6925   6
   0  -6   4 421.727 19.0068   1
   0   6  -4 400.396 13.9827   6
   0  -6  -4 389.368 13.7673   6
   0   6   4 391.407 13.9176   4
   0  -6   4 372.605 20.6969   8
   0  -6  -4 402.070 14.3538   2
   0  -6   4 380.704 14.0741   4
   0   6  -4 413.345 16.7831   1
   0  -6   4 457.937 22.4232   2
   1  -6   4 157.539 7.75424   4
   1  -6   4 156.345 12.3631   8
  -1  -6  -4 155.473 7.18393   6
   1   6   4 162.546 7.61960   4
  -1   6  -4 165.441 8.55170   1
   1  -6   4 154.162 11.7478   2
  -1  -6  -4 162.728 13.2567   1
  -2  -6  -4 768.886 34.6070   1
   2  -6   4 703.917 27.9808   4
  -2  -6  -4 761.162 27.0352   6
   2   6   4 707.789 27.8209   4
   2  -6   4 783.793 32.9108   2
   2  -6   4 690.414 33.7474   8
  -3   6  -4 610.756 29.2397   7
   3   6   4 577.545 25.8329   4
   3  -6   4 602.998 26.0575   4
   3  -6   4 630.470 31.7088   8
   3  -6   4 661.202 29.3014   2
  -4   6  -4 311.089 19.3757   7
   4  -6   4 288.924 20.4417   8
   4  -6   4 297.136 18.4211   2
   5  -6   4 387.684 25.4191   8
  -5  -6  -4 423.297 25.9049   1
  -5   6  -4 419.858 24.3436   7
  -5   7   4 88.6252 11.0192   7
  -5  -7   4 103.717 11.7507   1
  -4   7   4 1.19774 3.83803   7
  -4  -7   4 1.22640 4.42290   1
   4  -7  -4-1.06061 3.28336   8
  -3   7   4 4.05197 3.14067   7
   3  -7  -4 13.9058 4.42843   8
  -3  -7   4 3.18213 3.82923   1
  -3   7   4 4.28878 3.40786   5
   2  -7  -4 1.10359 3.29248   8
  -2   7   4 1.74037 3.29963   7
  -2  -7   4 1.87908 3.80849   1
  -1  -7   4 12.0361 4.36770   8
  -1   7   4 15.5346 3.99107   7
  -1  -7   4 17.7591 5.47498   2
  -1  -7   4 21.4734 4.87840   1
   1  -7  -4 12.9224 4.11161   8
   0  -7   4 56.0532 7.61499   2
   0  -7   4 47.1517 7.14819   8
   1  -7   4 1.23593 3.54262   8
   1  -7   4 2.07064 3.42671   2
  -1  -7  -4 1.44003 4.91265   1
  -2   7  -4 92.5833 9.80829   7
   2  -7   4 96.9608 10.7437   8
  -2  -7  -4 86.3344 10.7304   1
   2  -7   4 89.7005 9.27075   2
   3  -7   4 6.57028 4.24953   2
   3  -7   4-1.52399 3.78269   8
  -3  -7  -4-2.90188 4.64936   1
   4  -7   4 5.00500 4.57863   8
  -4   7  -4 8.04363 4.29646   7
   4  -7   4 1.18643 4.04800   2
  -4  -7  -4-4.66016 5.60265   1
   5  -7   4-3.64535 7.38862   8
  -5  -8   4 217.606 17.9340   1
  -4   8   4 274.716 18.8071   7
  -4  -8   4 303.317 20.1804   1
  -3   8   4 456.914 24.1257   7
  -3  -8   4 472.428 25.1618   1
  -3   8   4 467.012 23.4105   5
   3  -8  -4 452.562 25.0541   8
  -2  -8   4 370.624 21.0886   1
   2  -8  -4 366.215 21.9752   8
  -2   8   4 383.574 20.5284   7
  -1   8   4 338.894 18.4397   7
  -1  -8   4 330.349 21.5823   8
  -1  -8   4 320.732 20.6669   2
   1  -8  -4 349.438 20.7442   8
  -1  -8   4 315.283 19.0922   1
   0  -8  -4 280.279 18.0925   8
   0  -8   4 263.944 18.3426   8
   0  -8   4 261.876 17.2936   2
  -1  -8  -4 401.976 25.6264   1
   1  -8   4 372.947 21.4519   2
   1  -8   4 421.862 24.2239   8
   2  -8   4 227.291 18.0983   8
  -2  -8  -4 227.674 18.8480   1
   2  -8   4 266.103 16.7071   2
  -2   8  -4 247.324 17.8487   7
  -3   8  -4 228.622 17.6289   7
   3  -8   4 235.992 16.3918   2
   3  -8   4 240.914 19.1779   8
  -3  -8  -4 243.230 19.4733   1
   4  -8   4 279.725 22.1584   8
  -4  -9   4 20.6543 7.45290   1
  -3   9   4 3.67168 4.75062   7
  -3  -9   4 2.70388 5.12682   1
   2  -9  -4 8.55234 4.71923   8
  -2   9   4 6.65236 4.40142   7
  -2  -9   4-1.50214 5.41901   2
  -2  -9   4 3.82544 5.27680   1
   1  -9  -4 16.8414 6.18366   8
  -1  -9   4 31.2469 7.34534   8
  -1  -9   4 18.9405 5.57182   2
  -1  -9   4 25.4587 6.31686   1
   0  -9   4 18.2782 6.56272   8
   0  -9  -4 11.1652 5.05199   8
   0  -9   4 13.9495 5.01638   2
   1  -9   4 2.28750 4.12567   2
   1  -9   4 3.15682 4.70930   8
   2  -9   4 2.32285 4.30180   2
  -2  -9  -4 3.65015 6.58484   1
   2  -9   4 15.1378 5.74108   8
   3  -9   4 13.3049 5.58742   2
  -2  10   4 271.457 18.2864   7
   0 -10  -4 257.972 19.5376   8
  -1 -10  -4 277.872 21.0808   8
   7   0  -5-1.36951 4.23986   6
  -7   0   5-1.56398 4.29188   1
  -6   0   5 4.07194 4.05015   1
   6   0  -5 2.33573 3.48520   6
   5   0  -5-0.98581 2.94088   6
  -5   0   5-2.28112 3.26903   1
   5   0  -5-0.40610 1.68016   5
   4   0  -5-0.79485 1.97304   6
   4   0  -5-0.79604 1.64672   5
   3   0  -5-1.85005 1.90945   6
   3   0  -5-0.37730 1.39656   5
   2   0  -5 1.90132 1.47158   6
  -2   0   5 0.75197 1.07773   5
   2   0  -5-0.35571 1.50075   5
  -1   0   5-0.36191 1.03733   5
   0   0   5-0.19860 0.69714   8
   0   0  -5-0.20428 0.86181   8
   0   0   5 0.39903 1.23530   2
   0   0  -5-0.29941 1.05100   3
   0   0   5 1.71576 1.60605   1
   0   0   5 0.27461 1.18060   3
   0   0  -5-0.99317 1.36953   5
   1   0   5-0.36595 1.00426   2
  -1   0  -5 1.02489 1.29533   2
  -1   0  -5-0.88128 1.67072   4
   1   0   5 1.12035 1.15874   1
   1   0   5 1.14619 1.02144   7
  -1   0  -5-0.64983 1.14059   8
   1   0   5 1.03038 1.13674   5
  -1   0  -5 0.66310 1.42542   5
   2   0   5 1.47832 1.58887   1
  -2   0  -5 0.42223 1.56230   2
  -2   0  -5 1.47612 1.49577   1
  -2   0  -5-0.50251 1.66305   4
  -2   0  -5-0.65319 1.17784   5
  -2   0  -5 0.86011 1.03397   7
   2   0   5-0.34275 1.16923   5
   2   0   5-0.47903 1.25333   2
  -2   0  -5-0.48537 1.55530   8
  -3   0  -5 2.00018 1.51673   7
   3   0   5 0.78830 1.45839   4
  -3   0  -5 0.50643 1.45149   1
   3   0   5-1.37147 1.23653   5
   3   0   5 1.58403 1.85343   1
  -4   0  -5 1.61197 1.77836   7
  -4   0  -5-4.05480 2.56234   1
   4   0   5-1.01768 2.52606   4
   4   0   5 2.58574 2.47039   6
   4   0   5 0.32865 1.35972   5
   5   0   5-2.13479 3.18441   6
  -5   0  -5-0.69206 2.29071   7
   5   0   5-2.60327 3.88313   4
  -5   0  -5-1.71697 2.84140   1
   5   0   5-0.53126 1.30082   5
  -6   0  -5-0.84017 2.94917   7
   6   0   5 1.59391 4.56829   4
   6   0   5-2.55389 3.80927   6
  -6   0  -5 2.08161 4.03904   1
   7   0   5-2.94028 4.38559   6
  -7   0  -5 2.42721 4.81547   1
   7   0   5-1.86433 5.97401   4
  -7   0  -5 1.93438 3.66706   7
  -7  -1   5 256.930 19.6898   1
   7   1  -5 262.785 18.5983   6
   7  -1  -5 248.712 18.1498   6
   6  -1  -5 124.364 11.4210   6
   6   1  -5 143.946 12.0872   6
  -6   1   5 121.126 12.2361   1
  -6  -1   5 104.301 11.5044   1
   5  -1  -5 424.580 22.1536   6
   5   1  -5 424.665 22.2221   6
  -5   1   5 447.012 23.8756   1
   5  -1  -5 441.415 17.3477   5
  -4   1   5 363.467 22.1034   8
   4  -1  -5 990.106 30.2629   6
   4   1  -5 1007.22 30.6265   6
   4   1  -5 469.975 22.6051   5
   4  -1  -5 922.043 24.5936   5
  -3   1   5 1236.77 42.2509   8
  -3  -1   5 1199.10 45.7215   1
   3   1  -5 1215.18 45.1082   6
   3  -1  -5 1213.24 44.8548   6
   3   1  -5 1262.07 43.1408   5
  -3   1   5 1215.55 42.6088   5
   3  -1  -5 1228.01 42.5081   5
   2   1  -5 1777.40 60.3946   5
   2   1  -5 1826.95 61.4808   6
   2  -1  -5 1743.16 61.0610   6
  -2  -1   5 1757.38 61.5114   1
  -2   1   5 1803.32 60.4431   5
   2  -1  -5 1782.20 60.0796   5
  -2   1   5 1812.86 58.1087   8
  -1   1   5 2788.55 90.6795   5
   1  -1  -5 2733.54 90.5182   5
   0  -1  -5 1449.00 47.2241   8
   0  -1   5 1452.13 49.3408   3
   0   1  -5 1430.97 49.2070   5
   0   1   5 1469.65 50.8480   1
   0   1  -5 1499.33 49.3801   8
   0   1   5 1457.54 49.6709   5
   0  -1  -5 1419.44 49.4490   5
   0  -1   5 1477.69 49.1380   8
   0   1   5 1455.89 48.0287   2
  -1  -1  -5 792.368 27.5522   4
  -1  -1  -5 693.907 26.7455   1
   1   1   5 721.754 23.6213   7
   1  -1   5 725.402 26.0840   7
  -1   1  -5 691.932 26.0052   7
  -1   1  -5 713.734 24.3376   1
   1  -1   5 666.357 26.5337   8
   1  -1   5 684.481 26.6023   3
   1   1   5 751.256 27.0630   1
   1  -1   5 710.268 25.8684   5
   1   1   5 743.563 25.5043   2
  -1   1  -5 704.823 25.8239   5
   1   1   5 686.957 26.3243   5
  -1  -1  -5 700.570 26.2527   5
   1   1   5 677.483 27.1461   4
   1  -1   5 712.157 24.0892   1
  -1  -1  -5 737.415 25.2815   2
  -1   1  -5 711.464 27.1250   2
  -1   1  -5 735.607 27.2197   4
  -1   1  -5 755.836 26.8233   8
   2  -1   5 880.372 15.7452   7
  -2  -1  -5 882.471 10.8096   7
   2  -1   5 904.486 13.9595   1
  -2   1  -5 837.775 17.5954   6
  -2   1  -5 885.061 18.6571   3
   2   1   5 833.459 19.0002   4
  -2  -1  -5 840.727 17.1890   1
   2  -1   5 867.066 13.8992   5
  -2  -1  -5 876.030 17.7905   4
  -2   1  -5 838.399 12.8716   1
  -2   1  -5 870.012 14.0440   5
  -2  -1  -5 896.548 15.5044   2
   2   1   5 878.610 16.1960   5
  -2   1  -5 826.555 17.0179   2
   2   1   5 844.857 17.0814   1
  -2   1  -5 798.946 17.4175   8
  -2   1  -5 983.761 19.0474   4
  -2   1  -5 863.487 15.8987   7
  -3   1  -5 719.444 29.1019   3
   3   1   5 691.525 29.7981   4
   3  -1   5 706.908 25.2142   5
  -3   1  -5 739.097 27.5865   7
  -3  -1  -5 716.874 28.3549   1
   3   1   5 699.769 26.6262   5
   3  -1   5 661.648 26.7401   1
  -3   1  -5 713.417 25.2273   5
  -3   1  -5 691.106 26.6814   1
  -3  -1  -5 737.044 25.6365   7
  -4  -1  -5 788.175 30.1410   7
  -4   1  -5 825.763 32.1023   7
   4   1   5 768.036 34.9883   4
   4  -1   5 832.560 34.1902   6
   4   1   5 783.968 34.0133   6
   4   1   5 833.363 30.2241   5
  -4  -1  -5 822.817 33.2218   1
  -4   1  -5 799.613 31.7250   1
  -4   1  -5 903.683 34.6666   3
  -5  -1  -5 1100.82 39.2590   7
  -5   1  -5 1058.20 40.7563   7
   5  -1   5 1049.41 43.2319   6
   5   1   5 1042.87 37.0559   5
  -5  -1  -5 1044.63 42.1591   1
   5   1   5 1051.76 43.3616   6
  -5   1  -5 993.668 40.3713   1
   5   1   5 942.492 44.2633   4
  -5   1  -5 1045.55 42.7398   3
  -6  -1  -5 854.749 34.9058   7
  -6   1  -5 881.031 36.8763   7
   6   1   5 864.064 42.1360   4
   6  -1   5 891.990 39.8868   6
   6   1   5 883.775 39.9117   6
  -6   1  -5 877.490 38.5732   3
  -6  -1  -5 879.348 38.3345   1
  -6   1  -5 907.229 37.3177   1
  -7   1  -5 320.456 18.9672   7
   7  -1   5 309.751 23.1629   4
   7   1   5 335.986 23.9907   4
   7  -1   5 291.312 20.8352   6
   7   1   5 330.306 21.5079   6
  -7   1  -5 270.935 18.9710   3
  -7  -1  -5 333.059 20.8985   1
  -7   1  -5 299.888 19.1269   1
  -7   2   5 65.3151 10.0323   1
   7  -2  -5 51.5407 8.74083   6
   7   2  -5 60.5420 9.07846   6
  -6   2   5-2.81193 3.85807   1
   6  -2  -5 2.30881 3.44374   6
   6   2  -5-1.17112 3.21364   6
   5   2  -5 95.7463 8.99350   6
   5  -2  -5 86.5433 8.68797   6
  -5  -2   5 80.2044 9.02321   1
   4  -2  -5 1.58200 2.17059   6
   4   2  -5-1.60929 2.20802   6
  -4  -2   5 2.71413 2.59300   1
  -4   2   5 0.37422 1.31366   5
  -4   2   5 0.22125 1.05162   3
  -4   2   5 1.53906 1.53044   8
  -3   2   5-0.35329 1.27441   8
   3  -2  -5 0.60993 1.95464   6
   3   2  -5-3.11531 1.92902   6
  -3  -2   5 0.69982 1.92056   1
  -3   2   5 0.41649 1.42106   5
   3  -2  -5-0.38119 1.33833   5
  -2   2   5 4.36416 1.10638   8
   2   2  -5 1.42692 1.67316   6
   2  -2  -5 5.55694 1.88014   6
  -2  -2   5 4.51145 1.71348   1
  -2   2   5 1.67982 1.30464   5
   2  -2  -5 3.89323 1.73806   5
   1  -2  -5-1.21259 0.61915   8
  -1  -2   5 0.61101 1.15869   1
  -1   2   5-0.43301 1.18857   5
   0  -2   5 223.662 12.6396   2
   0  -2  -5 212.201 12.0097   1
   0   2  -5 224.939 10.4179   5
   0   2   5 213.494 7.65122   2
   0   2   5 225.080 10.8327   5
   0  -2   5 214.940 7.81133   1
   0  -2   5 233.956 10.9659   8
   1   2   5 17.5896 3.29318   1
   1  -2   5 18.2546 3.26931   2
  -1   2  -5 15.0459 2.53293   7
   1   2   5 17.1657 2.78702   4
   1  -2   5 14.6699 2.73843   4
   1  -2   5 19.1984 2.98220   7
  -1  -2  -5 21.2808 2.02753   2
  -1  -2  -5 20.4741 3.33857   1
  -1   2  -5 17.7293 2.56578   5
   1   2   5 15.0279 2.74653   5
   1  -2   5 18.4139 3.05486   8
  -1   2  -5 12.0432 2.86806   8
   2  -2   5 5.43694 2.01343   7
  -2  -2  -5 6.98452 2.23188   4
  -2   2  -5 2.06055 1.86863   4
  -2  -2  -5 8.55048 2.63335   1
  -2   2  -5 3.44096 1.91817   6
   2  -2   5 6.47845 2.28293   2
  -2   2  -5 7.19477 1.28264   1
  -2  -2  -5 8.92816 1.97860   2
  -2   2  -5 8.40921 2.44289   3
   2   2   5 4.78098 2.22037   4
  -2   2  -5 10.8551 1.96928   5
   2   2   5 4.49718 1.76548   5
  -2   2  -5 7.29023 2.07595   7
  -3  -2  -5 27.8272 4.25456   1
   3  -2   5 20.4990 4.00897   4
   3   2   5 20.6063 3.86615   4
  -3  -2  -5 16.5198 2.02825   7
  -3   2  -5 21.1981 3.58929   7
  -3   2  -5 21.3845 3.81945   3
   3   2   5 11.1327 2.58385   5
  -3   2  -5 21.7419 2.51619   5
  -3   2  -5 16.8192 2.52037   1
   3  -2   5 17.6844 3.69897   2
  -4   2  -5 16.7794 3.67560   7
  -4  -2  -5 26.5822 4.90415   1
   4   2   5 25.8553 3.96532   5
   4  -2   5 13.2976 3.92874   4
   4   2   5 21.4997 4.43083   6
  -4   2  -5 25.7621 4.75448   3
  -4  -2  -5 21.4293 2.95210   7
   4   2   5 15.4856 4.23129   4
  -4   2  -5 17.7642 3.40216   1
   5   2   5 22.2437 5.59365   4
  -5   2  -5 27.3664 4.87413   7
  -5  -2  -5 36.0840 6.44696   1
   5  -2   5 27.1763 6.02963   4
   5  -2   5 35.3543 6.02871   6
   5   2   5 32.8049 5.87766   6
  -5   2  -5 43.6666 6.40747   3
   5   2   5 24.2854 3.87279   5
  -5  -2  -5 30.8598 4.18156   7
  -5   2  -5 23.4626 4.25606   1
  -6   2  -5 12.4922 4.31098   7
  -6  -2  -5 14.5921 5.42146   1
   6  -2   5 1.57825 4.52763   4
   6   2   5 6.39969 5.77330   4
   6  -2   5 3.74050 3.57891   6
   6   2   5 5.05277 3.77335   6
  -6   2  -5 8.08475 4.68547   3
  -6   2  -5 4.51665 3.43056   1
  -7   2  -5 4.71820 4.02512   7
  -7  -2  -5 9.76552 6.63137   1
   7  -2   5 4.34553 4.94238   6
   7   2   5 2.91597 4.17994   6
  -7   2  -5-1.25709 4.16154   3
   7  -3  -5 148.848 13.5014   6
   7   3  -5 179.720 14.8985   6
  -7   3   5 137.811 14.4084   1
  -7  -3   5 138.216 14.4196   1
   6  -3  -5 442.084 23.8320   6
   6   3  -5 430.608 23.8609   6
  -6   3   5 451.380 25.7901   1
  -6  -3   5 459.318 25.3375   1
  -5  -3   5 233.999 15.9122   1
   5  -3  -5 261.046 15.6683   6
   5   3  -5 246.701 15.5557   6
  -4  -3   5 485.789 23.9175   1
  -4   3   5 489.168 20.0079   5
   4   3  -5 526.188 23.5142   6
   4  -3  -5 513.815 23.3152   6
  -3  -3   5 1629.92 58.5813   1
   3  -3  -5 1597.75 57.2874   6
   3   3  -5 1592.98 57.4492   6
  -3   3   5 1616.26 56.0023   5
  -3   3   5 1659.76 55.2623   8
   2   3  -5 1948.30 62.7017   6
   2  -3  -5 1793.97 62.1009   6
   2   3  -5 1842.08 62.6215   1
  -2   3   5 1831.29 59.9989   2
  -2   3   5 1754.47 62.3147   5
   2  -3  -5 1797.64 60.3937   8
  -2  -3   5 1797.37 62.6694   1
   1   3  -5 788.111 25.8309   1
   1   3  -5 696.111 26.0231   6
   1  -3  -5 714.638 25.9667   6
  -1   3   5 693.016 27.1579   5
   1  -3  -5 738.747 25.4757   8
  -1   3   5 676.919 22.7651   2
  -1  -3   5 686.242 25.3800   1
   0   3   5 1293.49 42.8936   7
   0  -3   5 1304.12 45.8940   4
   0  -3  -5 1324.31 49.0133   1
   0  -3   5 1332.87 46.5966   7
   0  -3   5 1266.62 42.3379   1
   0  -3   5 1391.56 49.6025   2
   0   3   5 1272.41 46.1684   5
   0  -3   5 1246.12 46.5334   8
   0   3   5 1328.89 46.0118   4
   1   3   5 1161.45 41.4149   4
   1  -3   5 1191.81 41.8094   4
  -1   3  -5 1223.98 42.8726   7
  -1  -3  -5 1163.40 40.7870   6
  -1  -3  -5 1149.52 43.9318   1
  -1  -3  -5 1154.76 38.3630   2
   1  -3   5 1120.74 43.8206   2
  -2   3  -5 423.060 14.3903   1
   2   3   5 385.081 18.0542   4
  -2   3  -5 387.380 17.4372   6
  -2   3  -5 400.791 18.6938   7
  -2  -3  -5 360.898 18.8727   1
  -2  -3  -5 404.048 17.5563   4
  -2   3  -5 396.514 16.2367   5
  -2  -3  -5 427.207 16.1776   2
   2  -3   5 395.992 19.4416   2
  -2   3  -5 385.439 17.5700   4
  -3   3  -5 825.395 28.2312   1
   3  -3   5 748.336 31.9087   4
   3  -3   5 779.351 32.7562   2
  -3  -3  -5 798.021 32.9542   1
  -3   3  -5 738.877 31.3639   7
  -3   3  -5 783.005 27.8543   5
   3  -3   5 734.183 33.0140   8
   3   3   5 770.140 32.1535   4
  -4   3  -5 1049.71 37.1395   1
   4   3   5 980.816 41.4999   4
  -4   3  -5 987.285 39.8332   7
  -4   3  -5 1038.06 40.7324   3
  -4  -3  -5 955.892 40.8786   1
   4   3   5 1005.04 38.4875   5
   4  -3   5 981.439 41.4666   4
   5   3   5 784.640 32.8055   6
   5  -3   5 689.923 33.5484   4
   5   3   5 699.522 33.9026   4
  -5   3  -5 690.811 31.5230   3
  -5  -3  -5 692.361 32.4073   1
   5   3   5 703.785 28.8880   5
  -5   3  -5 670.006 30.9815   7
  -5   3  -5 671.090 28.4346   1
  -6   3  -5 410.078 22.3104   7
   6   3   5 382.098 22.4214   6
  -6   3  -5 353.917 21.4620   3
   6  -3   5 371.025 24.3159   4
   6   3   5 397.960 24.8623   4
  -6  -3  -5 396.572 23.1758   1
   6   3   5 402.231 18.6509   5
  -7   3  -5 668.317 32.7885   7
  -7   3  -5 678.390 32.9237   3
   7  -4  -5 7.85121 4.72295   6
   7   4  -5 2.70875 5.01493   6
  -7   4   5 8.20449 6.22432   1
   6   4  -5 2.32312 3.46519   6
   6  -4  -5 2.25031 3.83837   6
  -6  -4   5-1.35803 5.14901   1
   5  -4  -5 1.87677 2.79971   6
   5   4  -5-3.87996 3.40520   6
  -5  -4   5-1.15335 3.81727   1
  -4  -4   5 97.3101 9.33301   1
   4  -4  -5 112.468 8.81393   6
   4   4  -5 83.0081 7.99521   6
  -4   4   5 107.393 7.22043   5
  -3   4   5 11.5077 2.23216   2
  -3   4   5 18.6007 3.02615   8
   3  -4  -5 16.2175 3.04368   6
   3   4  -5 8.76317 2.81142   6
   3  -4  -5 9.69720 2.59303   8
  -3  -4   5 9.10928 3.22214   1
  -3   4   5 7.26356 2.67926   5
   2  -4  -5 4.13824 1.74531   8
  -2   4   5 2.27586 1.27533   2
   2   4  -5 2.86901 1.72646   6
   2  -4  -5 2.72666 1.64101   6
   2  -4  -5 1.60788 0.91682   3
  -2  -4   5 4.51774 2.29044   1
   2   4  -5 4.25870 2.24733   1
  -2   4   5 3.58632 2.09977   5
   1  -4  -5 56.7641 5.11503   8
   1   4  -5 66.8243 4.86657   1
   1   4  -5 60.0151 4.55655   6
   1  -4  -5 53.8165 4.29657   6
  -1  -4   5 55.0836 4.51289   1
  -1   4   5 59.4061 5.69927   5
  -1   4   5 56.2560 4.68493   7
   0  -4   5 0.94939 2.07826   2
   0   4   5 0.42089 1.34875   4
   0  -4   5-0.42872 1.41892   4
   0   4  -5 0.21550 1.00869   1
   0  -4   5 1.22255 1.31404   1
   0   4   5 0.88906 1.17599   7
   1  -4   5 144.440 8.49122   4
  -1   4  -5 153.957 10.0924   7
  -1   4  -5 138.653 7.92403   6
  -1  -4  -5 158.337 8.20765   6
  -1  -4  -5 154.822 11.0595   1
  -1  -4  -5 153.244 6.27534   2
   1   4   5 153.613 8.50850   4
   1  -4   5 160.758 11.1914   2
  -1   4  -5 145.093 5.69580   1
   2  -4   5 1.74925 2.04885   2
  -2   4  -5 3.09868 2.48407   7
  -2  -4  -5 1.02292 1.89473   4
  -2   4  -5 3.71527 2.32549   4
   2   4   5 3.56801 2.20229   4
  -2   4  -5 2.51672 1.05580   1
   2  -4   5 2.79292 2.31264   8
  -2   4  -5 4.15112 1.29070   1
  -2  -4  -5 5.43883 3.00137   1
  -3  -4  -5 126.885 5.75579   7
   3   4   5 162.809 10.8462   4
  -3   4  -5 139.712 10.4925   7
  -3   4  -5 155.095 7.68362   1
  -3  -4  -5 160.704 11.8226   1
  -3   4  -5 162.749 8.18231   5
   3  -4   5 156.371 11.4237   2
   3  -4   5 174.776 11.1404   4
   3  -4   5 168.136 12.3784   8
   4   4   5 27.9437 5.53493   4
  -4  -4  -5 21.1637 5.26797   1
  -4   4  -5 22.8178 5.03228   7
   4  -4   5 28.7381 5.35689   4
  -4   4  -5 21.1996 3.44784   1
   4  -4   5 29.4563 6.22307   8
  -5   4  -5 1.09418 2.86291   7
  -5  -4  -5-1.27302 4.21310   1
   5   4   5-1.29946 4.43294   4
   5  -4   5 3.87103 3.69833   4
  -6   4  -5 2.51288 3.88965   7
   6  -4   5-1.54153 4.23010   4
   6   4   5 1.55446 4.45526   4
  -6  -4  -5-2.89342 5.86392   1
   6   4   5 2.48653 3.62874   5
   7  -5  -5 194.883 15.5220   6
   7   5  -5 181.960 15.3613   6
   6   5  -5 222.739 15.6759   6
  -6   5   5 231.059 17.6511   7
   6  -5  -5 205.256 14.8820   6
  -6  -5   5 226.486 17.3039   1
  -5   5   5 471.585 24.9921   7
   5  -5  -5 430.234 21.9063   6
   5   5  -5 439.192 22.3309   6
  -5  -5   5 415.244 23.8802   1
  -4   5   5 467.315 23.8381   7
   4   5  -5 482.890 21.8998   6
   4  -5  -5 446.058 21.1244   6
  -4   5   5 440.038 19.8624   5
  -4  -5   5 474.723 23.7928   1
  -3   5   5 527.540 24.6176   7
   3  -5  -5 536.592 22.5501   6
  -3   5   5 529.584 23.0934   5
  -3  -5   5 517.171 24.3895   1
  -3   5   5 537.503 21.0265   2
   3  -5  -5 511.580 22.7364   8
   3   5  -5 572.853 23.1139   6
  -2   5   5 856.607 33.0283   7
   2   5  -5 840.674 30.9714   6
   2  -5  -5 839.533 30.6799   6
  -2  -5   5 858.302 32.8990   1
  -2   5   5 776.067 32.9072   5
  -2   5   5 823.621 29.4891   2
   2  -5  -5 842.593 32.7663   8
   1   5  -5 1229.97 42.8930   1
  -1  -5   5 1219.68 43.6526   1
   1  -5  -5 1196.34 41.6055   6
   1   5  -5 1234.58 41.9937   6
   1  -5  -5 1180.62 45.0636   8
   0   5   5 640.095 23.5022   4
   0  -5  -5 602.489 30.0906   1
   0  -5   5 635.100 24.4613   1
   0  -5   5 627.976 29.3005   2
   0   5  -5 621.587 22.9275   1
   0   5   5 630.535 24.1225   7
   0  -5   5 647.688 23.6892   4
   1   5   5 498.951 19.5514   4
   1  -5   5 462.981 19.3992   4
  -1   5  -5 479.707 18.8740   6
  -1  -5  -5 480.666 18.9353   6
   1  -5   5 523.755 24.4007   8
  -1   5  -5 483.921 17.4252   1
   1  -5   5 512.601 24.4351   2
  -2   5  -5 620.138 14.3187   6
  -2   5  -5 611.138 20.0844   7
  -2   5  -5 608.484 10.0157   1
   2  -5   5 598.073 20.7812   2
   2   5   5 588.110 15.5157   4
   2  -5   5 576.587 21.3192   8
  -3   5  -5 554.345 25.7242   7
   3  -5   5 514.969 23.5608   4
   3   5   5 498.671 23.2851   4
  -3   5  -5 526.235 19.6202   1
  -3  -5  -5 499.942 26.0012   1
   3  -5   5 513.115 25.4199   2
   3  -5   5 466.699 26.1401   8
   4   5   5 558.434 27.7275   4
   4  -5   5 600.462 30.7719   8
  -4   5  -5 586.618 28.4693   7
   4  -5   5 642.296 28.7145   4
  -4  -5  -5 608.239 30.0521   1
   4  -5   5 573.818 28.7866   2
   5  -5   5 521.293 27.4649   4
   5   5   5 507.152 27.2898   4
  -5  -5  -5 527.917 28.6249   1
  -5   5  -5 519.793 27.1624   7
  -6   5  -5 600.382 31.6416   7
  -6  -5  -5 653.924 34.1334   1
   6   5   5 633.947 29.0687   5
  -6   6   5 6.13175 5.07677   7
  -6  -6   5 7.35104 5.70859   1
   6  -6  -5 5.21160 4.56725   6
  -5   6   5 13.3933 5.44434   7
   5  -6  -5 14.0230 4.30982   6
   5   6  -5 10.1420 4.12871   6
  -5  -6   5 17.9595 6.11106   1
  -4   6   5 34.9307 6.23791   7
   4   6  -5 22.9496 4.45007   6
   4  -6  -5 29.3980 4.63282   6
  -4  -6   5 37.1745 6.69772   1
  -4   6   5 23.5174 4.36004   5
   4  -6  -5 20.0811 4.34519   8
  -3  -6   5 29.1454 5.39364   1
   3  -6  -5 35.3575 4.35292   6
   3   6  -5 32.1445 4.26409   6
  -3   6   5 39.0266 5.91236   7
   3  -6  -5 42.2327 5.55183   8
  -3   6   5 41.9996 5.75775   5
  -2  -6   5 45.4834 5.97771   1
  -2   6   5 35.6310 5.12791   7
   2  -6  -5 39.4186 3.90815   6
   2  -6  -5 36.6878 5.30675   8
   2   6  -5 37.7490 4.08133   6
  -2   6   5 43.5743 5.76493   5
  -1   6   5 28.5514 4.38927   7
  -1   6   5 35.0495 3.62666   4
  -1  -6   5 31.5146 3.45056   4
   1  -6  -5 31.9893 2.97777   6
   1   6  -5 33.0765 3.22728   6
   1   6  -5 40.6387 4.56653   1
   1  -6  -5 38.1587 5.69867   8
  -1  -6   5 28.4443 4.66232   1
   0  -6   5 40.4691 3.40838   4
   0   6  -5 40.3695 4.03892   1
   0  -6   5 39.3077 5.92433   8
   0  -6   5 46.9122 6.89360   2
   0   6   5 36.3797 4.40076   7
   0  -6  -5 36.6461 3.06801   6
   0   6  -5 31.4095 2.97891   6
   0  -6  -5 42.0241 3.20117   6
   0  -6   5 34.8765 4.68856   1
   0   6   5 38.6046 3.35293   4
  -1  -6  -5 1.01759 1.41288   2
   1  -6   5 2.20191 2.73316   8
   1  -6   5 1.52376 1.47921   4
   1   6   5 1.42990 1.44985   4
   1  -6   5 1.06217 2.63691   2
  -1  -6  -5 2.47799 1.55972   6
  -1  -6  -5 3.89478 3.87319   1
   2  -6   5 10.8371 4.11503   2
  -2  -6  -5 5.14130 2.07919   6
   2  -6   5 7.19455 2.38990   4
   2   6   5 7.95066 2.56702   4
   2  -6   5 9.80836 4.18849   8
   3  -6   5 19.3171 5.61042   8
   3  -6   5 11.2513 4.58220   2
  -3   6  -5 18.0876 5.30972   7
   3   6   5 14.9095 3.72747   4
   3  -6   5 11.5079 3.67354   4
  -4   6  -5 13.4869 5.40186   7
   4  -6   5 18.9238 4.77238   4
   4   6   5 23.3202 5.24515   4
  -4  -6  -5 18.5335 6.38081   1
   4  -6   5 14.5863 4.96390   2
   4  -6   5 33.6059 7.06275   8
  -5  -6  -5 7.83784 5.35584   1
  -5   6  -5 9.51699 5.03944   7
   5  -6   5 11.8520 6.11350   8
  -5   7   5 337.631 21.8284   7
  -5  -7   5 346.099 21.9718   1
  -4   7   5 469.440 25.0684   7
  -4  -7   5 477.658 25.4883   1
   3  -7  -5 361.635 19.5031   8
  -3   7   5 323.758 19.0966   7
  -3  -7   5 326.924 19.2884   1
  -2   7   5 414.435 20.0805   7
  -2  -7   5 380.289 19.9177   1
  -2   7   5 360.843 20.1231   5
   2  -7  -5 398.851 21.0608   8
  -1  -7   5 553.199 27.5703   8
  -1  -7   5 511.429 24.1238   1
  -1  -7   5 542.676 28.4582   2
  -1   7   5 509.324 23.4197   7
   1  -7  -5 547.792 26.2594   8
   0  -7   5 372.792 21.4052   8
   0  -7   5 365.250 21.2619   2
   1  -7   5 323.966 12.9231   4
  -1  -7  -5 310.407 21.0977   1
   1  -7   5 285.637 19.1370   8
   1  -7   5 324.556 19.4917   2
   2  -7   5 669.861 26.3864   4
  -2  -7  -5 698.671 34.8887   1
   2  -7   5 699.783 34.0508   8
   2  -7   5 688.141 32.4409   2
  -3  -7  -5 519.609 28.3570   1
   3  -7   5 495.808 25.7605   2
   3  -7   5 465.472 27.2597   8
   3  -7   5 449.378 21.3907   4
  -4   7  -5 240.690 17.9956   7
   4  -7   5 300.607 21.4511   8
   4  -7   5 280.659 18.7584   2
  -5  -8   5 13.2969 7.03437   1
  -4  -8   5 1.30719 4.83674   1
  -4   8   5-1.25965 4.16875   7
  -3  -8   5-1.15131 4.04165   1
  -3   8   5 2.17312 4.21688   7
  -3   8   5-4.08712 4.05462   5
   2  -8  -5 29.6352 6.40953   8
  -2   8   5 25.1160 5.42467   7
  -2  -8   5 25.0221 5.97108   1
   1  -8  -5 25.1140 5.99320   8
  -1  -8   5 36.4199 7.28403   8
  -1   8   5 31.0427 5.54116   7
  -1  -8   5 18.9316 5.97686   2
  -1  -8   5 23.0061 5.26513   1
   0  -8   5 108.336 11.0482   2
   0  -8   5 116.104 12.0382   8
   0  -8  -5 109.275 11.1633   8
   1  -8   5 1.42514 3.53740   8
   1  -8   5-1.20461 4.10936   2
  -1  -8  -5-3.39168 5.43414   1
   2  -8   5 14.8313 5.41918   2
  -2  -8  -5 6.78332 5.62020   1
   2  -8   5 7.67870 4.41164   8
  -3   8  -5 5.67040 4.98639   7
   3  -8   5 13.5191 5.94053   8
  -3  -8  -5 12.0908 6.23741   1
   3  -8   5 11.4496 5.37657   2
   4  -8   5 33.6346 7.20500   2
  -4  -9   5 186.902 16.2120   1
  -3  -9   5 309.318 19.6225   1
  -3   9   5 238.539 17.4069   7
  -2  -9   5 197.975 17.4334   8
  -2   9   5 189.821 14.2392   7
  -2  -9   5 205.912 17.4766   2
  -2   9   5 199.158 15.2887   5
  -1   9   5 184.127 13.3616   7
  -1  -9   5 150.039 14.8433   8
   1  -9  -5 172.441 14.8619   8
  -1  -9   5 203.361 15.8681   2
   0  -9  -5 401.386 23.3865   8
   0  -9   5 372.291 22.3057   2
   0  -9   5 354.413 23.5576   8
   1  -9   5 459.748 27.8253   8
   1  -9   5 490.581 26.1949   2
  -2  -9  -5 125.150 15.2072   1
   2  -9   5 136.595 12.6016   2
   3  -9   5 269.179 18.8051   2
  -1 -10  -5 15.4537 6.90239   8
  -7   0   6 268.401 20.5131   1
   7   0  -6 280.438 19.2364   6
   6   0  -6 167.513 13.3724   6
  -6   0   6 136.892 13.3294   1
   5   0  -6 661.997 30.5493   6
   4   0  -6 552.021 24.9343   6
   4   0  -6 544.590 21.7915   5
   3   0  -6 829.408 32.1123   6
   3   0  -6 797.352 30.0284   5
   2   0  -6 1622.63 56.3718   6
  -2   0   6 1625.68 55.5160   5
   2   0  -6 1595.55 55.1229   5
  -1   0   6 5557.71 176.020   3
  -1   0   6 5588.89 177.909   5
  -1   0   6 5474.64 174.768   8
   0   0   6 1557.28 51.8832   1
   0   0  -6 1540.21 51.3682   3
   0   0   6 1502.81 50.9375   3
   0   0  -6 1494.44 51.6626   5
   0   0  -6 1456.22 49.9610   8
   0   0   6 1545.44 52.3520   2
   0   0   6 1519.18 50.0131   8
   1   0   6 578.981 20.7223   7
  -1   0  -6 568.614 21.4910   1
  -1   0  -6 592.527 22.4332   3
  -1   0  -6 586.003 21.9801   2
  -1   0  -6 536.704 21.2851   8
   1   0   6 555.646 21.1680   1
   1   0   6 553.917 21.9152   5
  -1   0  -6 542.713 21.6989   5
   1   0   6 572.139 22.0124   2
  -2   0  -6 752.384 26.6997   7
  -2   0  -6 755.835 27.6939   1
  -2   0  -6 728.105 28.5743   8
   2   0   6 718.553 28.5114   2
   2   0   6 765.452 27.8439   5
  -2   0  -6 733.718 27.4998   5
  -2   0  -6 757.244 28.1603   2
   2   0   6 741.723 27.5619   1
  -3   0  -6 196.170 9.17063   7
   3   0   6 202.645 12.3098   4
   3   0   6 208.066 9.49112   5
  -3   0  -6 215.318 10.4340   1
   4   0   6 332.515 19.2613   4
   4   0   6 331.750 14.3757   5
  -4   0  -6 339.058 16.7034   1
  -4   0  -6 334.874 15.3726   7
  -5   0  -6 930.225 35.2215   7
   5   0   6 933.764 41.2849   4
   5   0   6 892.922 31.7828   5
  -5   0  -6 861.975 36.4027   1
  -6   0  -6 901.560 36.1280   7
   6   0   6 973.180 44.0391   4
  -6   0  -6 827.592 37.3040   1
   7   0   6 369.570 25.8908   4
  -7   0  -6 361.739 21.7204   1
  -7   1   6 58.7211 9.58751   1
  -7  -1   6 49.2551 9.25349   1
   7  -1  -6 51.4215 8.45158   6
   7   1  -6 50.4401 8.43873   6
   6  -1  -6 2.39922 3.44100   6
   6   1  -6 4.83771 4.00497   6
  -6   1   6 7.16161 4.27504   1
   5  -1  -6 41.6979 6.61065   6
   5   1  -6 50.2688 7.03301   6
  -5   1   6 49.6922 7.47855   1
   5  -1  -6 58.7395 4.95966   5
   4  -1  -6 9.86745 3.06147   6
   4   1  -6 10.7953 3.45201   6
  -4   1   6 8.90729 2.31972   8
  -4  -1   6 17.9209 4.28779   1
   4  -1  -6 11.3895 2.45493   5
   3   1  -6 4.68024 2.15625   6
   3  -1  -6 10.5691 2.85028   6
  -3  -1   6 8.11684 2.67225   1
  -3   1   6 10.5789 1.88986   8
  -3   1   6 6.90479 2.10017   5
   3  -1  -6 6.47485 2.00330   5
  -2   1   6 77.0634 3.81583   8
   2   1  -6 86.7214 6.47180   6
   2  -1  -6 84.9637 6.33547   6
  -2   1   6 88.0995 3.96106   3
   2   1  -6 91.2039 6.13194   5
  -2   1   6 92.7483 6.27089   5
   2  -1  -6 81.8938 5.82740   5
  -1  -1   6 90.6396 5.34186   8
  -1   1   6 103.477 6.47582   5
   1  -1  -6 86.0544 6.00470   5
   0  -1  -6 10.9025 1.36510   8
   0   1   6 9.67222 1.72406   2
   0  -1   6 14.2924 3.01313   2
   0  -1   6 10.8544 1.90056   1
   0  -1   6 10.4579 2.35258   3
   0  -1  -6 7.94464 1.60760   3
   0   1  -6 8.61067 2.03010   8
   0   1   6 12.8583 3.05397   1
   0   1  -6 8.64782 2.17844   5
   0   1   6 11.9917 2.19494   5
   0  -1  -6 7.58417 1.86933   5
   0  -1   6 7.73540 1.62190   8
   1   1   6 47.1709 2.75172   7
   1  -1   6 54.1355 4.41843   7
   1  -1   6 48.2690 4.43726   8
  -1   1  -6 48.2040 3.33966   1
  -1  -1  -6 52.1414 4.67442   1
   1   1   6 44.9563 4.61470   1
   1  -1   6 37.2332 3.76425   5
  -1   1  -6 52.3666 5.02426   2
  -1   1  -6 43.3841 4.16525   8
  -1   1  -6 40.6462 3.90969   5
   1   1   6 50.3519 3.78088   2
   1   1   6 45.2073 4.24837   5
  -1  -1  -6 41.8881 4.25537   5
   1  -1   6 47.0014 2.96901   1
   1  -1   6 39.0569 4.24857   2
  -1  -1  -6 49.4704 3.79770   2
   1   1   6 45.8590 4.87689   4
   2  -1   6 0.42503 1.53284   7
   2  -1   6-0.61877 1.53585   2
  -2   1  -6 0.29350 1.16456   1
  -2   1  -6-0.42926 1.46435   7
   2   1   6 1.36570 1.78657   4
  -2  -1  -6 0.40780 1.50888   2
  -2   1  -6-0.61262 1.60283   3
   2   1   6 1.52701 1.78671   1
   2  -1   6-0.30302 1.27838   1
   2  -1   6-0.38129 1.18035   5
  -2   1  -6-0.55259 1.64843   8
  -2   1  -6 0.37390 1.41762   5
   2   1   6 0.46781 1.39554   5
  -2  -1  -6-0.19058 0.87791   7
  -2  -1  -6 1.05850 1.69590   1
  -3  -1  -6 30.1701 2.95501   7
  -3  -1  -6 27.6702 4.26759   1
  -3   1  -6 28.5954 3.55072   1
  -3   1  -6 27.5984 3.17431   5
  -3   1  -6 27.9910 3.62218   7
  -3   1  -6 39.6941 5.08374   3
   3  -1   6 33.9202 3.41390   5
   3  -1   6 35.4357 3.93326   1
   3   1   6 25.6117 4.45483   4
   3   1   6 24.6052 3.35310   5
   3  -1   6 37.2573 4.82820   2
  -4  -1  -6 0.43082 1.59406   7
  -4   1  -6-0.62487 2.13163   7
  -4  -1  -6 3.07986 2.70274   1
   4   1   6-2.13391 3.30300   4
  -4   1  -6-1.19118 2.36325   1
  -4   1  -6 0.90760 2.37462   3
   4  -1   6 0.89646 1.23617   5
   4   1   6-0.48620 1.79900   5
  -5  -1  -6 66.7458 6.08943   7
  -5  -1  -6 67.7642 7.90589   1
   5   1   6 69.6154 9.06597   4
  -5   1  -6 81.0794 8.88328   3
   5   1   6 66.9039 5.56516   5
  -5   1  -6 75.1805 7.44832   1
  -5   1  -6 75.2189 7.30009   7
  -6   1  -6 4.57688 3.39638   7
  -6  -1  -6 16.8380 5.50034   1
   6  -1   6 3.26048 4.48060   4
   6   1   6 8.19308 5.07898   4
  -6   1  -6 9.50674 4.45659   1
  -6   1  -6 12.0678 4.79505   3
  -7   1  -6 5.23030 3.96692   7
   7  -1   6 1.90754 5.69097   4
   7   1   6-7.66734 6.72898   4
  -7  -1  -6 9.06620 5.56868   1
  -7   1  -6-2.62149 4.33861   3
   7  -2  -6 368.393 23.1441   6
   7   2  -6 398.452 23.6317   6
  -7   2   6 374.174 24.8360   1
  -6  -2   6 299.461 19.6802   1
   6  -2  -6 265.116 17.6708   6
   6   2  -6 285.351 18.2843   6
  -6   2   6 282.923 19.8507   1
  -5  -2   6 201.893 14.9384   1
   5  -2  -6 233.849 15.0297   6
   5   2  -6 225.641 14.9520   6
   4  -2  -6 734.017 30.9920   6
  -4  -2   6 732.920 31.8582   1
   4   2  -6 752.036 31.2933   6
  -4   2   6 699.165 27.5454   5
   4  -2  -6 725.851 27.5265   5
  -4   2   6 727.452 24.5193   3
  -4   2   6 761.141 27.9279   8
  -3  -2   6 1202.69 45.9771   1
   3   2  -6 1217.43 45.5195   6
   3  -2  -6 1223.72 45.3714   6
  -3   2   6 1196.50 43.7044   5
   3  -2  -6 1274.42 43.5389   5
  -3   2   6 1234.14 41.8155   8
  -2  -2   6 2137.60 72.4730   1
   2   2  -6 2125.73 72.6620   6
   2  -2  -6 2172.77 72.4572   6
  -2   2   6 2084.38 71.9149   5
   2  -2  -6 2064.06 71.5315   5
  -2   2   6 2143.15 68.2548   8
  -1  -2   6 1118.60 36.4688   1
  -1   2   6 1221.33 38.7559   5
   1  -2  -6 1127.12 38.0325   5
   0  -2   6 1930.83 64.2450   7
   0  -2   6 1965.98 63.9506   8
   0  -2   6 1811.00 59.8537   1
   0   2   6 1886.37 65.6806   1
   0   2  -6 1896.15 63.2454   5
   0   2   6 1863.98 59.9878   2
   0   2   6 1898.22 64.0933   5
   1  -2   6 1168.87 38.1839   7
  -1  -2  -6 1112.84 39.3103   1
   1  -2   6 1122.46 38.8849   4
  -1   2  -6 1076.40 36.7210   5
   1   2   6 1098.56 38.1284   5
  -1  -2  -6 1131.30 35.0618   2
   1  -2   6 1132.71 38.7524   8
  -1   2  -6 1001.11 37.7017   8
   1   2   6 1143.77 38.8998   4
  -2   2  -6 364.124 16.4668   7
   2   2   6 337.371 17.0516   4
   2  -2   6 342.805 17.3582   8
  -2   2  -6 344.651 17.0405   3
  -2  -2  -6 362.038 17.3048   1
  -2   2  -6 372.799 13.2823   1
  -2   2  -6 356.980 15.0577   5
  -2  -2  -6 357.575 14.8137   2
   2   2   6 364.365 16.5120   5
   3   2   6 479.655 23.1701   4
   3  -2   6 468.901 23.0498   4
  -3  -2  -6 508.976 17.6171   7
  -3   2  -6 505.279 22.9661   3
  -3  -2  -6 499.722 22.7340   1
  -3   2  -6 477.347 21.4906   7
  -3   2  -6 482.695 19.0709   5
   3   2   6 502.838 21.3860   5
  -3   2  -6 505.457 19.1737   1
   4  -2   6 516.171 24.3522   4
   4   2   6 469.810 23.8087   4
  -4  -2  -6 442.982 17.4766   7
  -4   2  -6 451.635 20.8818   7
  -4   2  -6 459.524 22.5376   3
  -4  -2  -6 418.120 21.6186   1
   4   2   6 455.395 19.9102   5
  -4   2  -6 429.606 19.0681   1
  -5  -2  -6 476.867 19.7199   7
  -5   2  -6 459.183 22.6886   7
   5  -2   6 463.217 25.9652   4
   5   2   6 496.678 26.6272   4
  -5   2  -6 494.883 24.7259   3
  -5  -2  -6 487.026 24.3661   1
   5   2   6 480.442 20.7441   5
  -5   2  -6 463.691 21.4149   1
  -6   2  -6 590.591 27.6026   7
   6  -2   6 524.500 30.5681   4
   6   2   6 540.987 31.2673   4
  -6   2  -6 554.782 28.7603   3
  -6  -2  -6 607.815 29.2825   1
  -6   2  -6 572.732 26.1660   1
  -7   2  -6 709.036 32.9028   7
  -7   2  -6 685.919 34.1627   3
  -7  -2  -6 710.441 35.0086   1
   7  -3  -6 13.6163 5.75964   6
   7   3  -6 13.9769 5.56171   6
  -7   3   6 10.1380 5.94589   1
  -7  -3   6 17.1161 7.62781   1
  -6   3   6-1.50341 4.12609   1
  -6  -3   6 1.34654 4.31541   1
   6  -3  -6 3.51735 4.00025   6
   6   3  -6 6.01793 4.22546   6
   5  -3  -6-2.00070 3.09698   6
   5   3  -6 2.05607 3.18267   6
  -5  -3   6-1.13291 3.50732   1
  -5   3   6-1.26567 1.71035   5
  -4   3   6 4.38959 1.85339   8
  -4  -3   6 1.85272 3.16254   1
   4  -3  -6 0.81822 2.34837   6
  -4   3   6 5.62917 2.36065   5
  -3  -3   6 25.4157 4.32744   1
   3  -3  -6 25.8286 4.01135   6
   3   3  -6 34.7275 4.53028   6
  -3   3   6 19.9573 3.35170   5
  -3   3   6 28.5432 3.10880   8
  -2  -3   6 34.6706 4.14775   1
   2   3  -6 45.3581 4.58385   6
   2  -3  -6 38.2770 4.20098   6
  -2   3   6 51.5669 4.99407   5
   2  -3  -6 42.3462 3.11785   8
  -1   3   6 8.11238 2.32739   5
  -1  -3   6 11.5441 1.96493   1
   1  -3  -6 12.1297 1.87341   8
   1   3  -6 14.7865 2.70081   6
   0   3   6 153.597 6.78314   7
   0  -3   6 153.508 9.49841   4
   0  -3   6 151.100 5.97568   1
   0   3   6 149.038 9.29796   5
   0   3   6 148.276 9.43289   4
   0  -3   6 162.936 11.4325   2
   0  -3   6 151.504 9.52196   8
   1  -3   6 54.8314 5.17221   4
  -1   3  -6 48.5674 4.46839   5
   1   3   6 45.8821 4.81045   4
  -1  -3  -6 50.3997 5.93372   1
  -1  -3  -6 49.3241 3.06127   2
   1  -3   6 48.7796 5.42024   8
   1  -3   6 43.8730 5.68966   2
  -2  -3  -6 5.64614 1.84200   2
   2  -3   6 7.68643 2.74955   2
  -2   3  -6 8.76902 0.96214   1
  -2   3  -6 6.12570 2.26814   7
   2   3   6 10.6961 2.72260   4
  -2   3  -6 10.7029 2.47032   5
  -2  -3  -6 12.1170 3.48297   1
   2   3   6 9.22670 2.68446   5
  -3  -3  -6 4.43132 2.64580   1
   3  -3   6 0.85050 2.22757   4
   3  -3   6 7.39090 3.24457   2
   3   3   6 6.80910 3.30458   4
  -3   3  -6 4.52845 2.49988   7
  -3   3  -6 2.87950 1.43309   1
  -3   3  -6 4.50493 1.86641   5
   3   3   6 0.69492 1.99433   5
  -4  -3  -6 46.9624 3.56366   7
  -4   3  -6 48.4769 4.76296   1
  -4   3  -6 39.6460 5.69335   7
   4  -3   6 50.3876 7.14109   4
   4   3   6 44.2678 6.73109   4
   4   3   6 51.1119 5.84320   5
  -4   3  -6 47.6980 6.58258   3
  -4  -3  -6 55.5408 7.24403   1
  -5  -3  -6 3.49571 4.62588   1
   5  -3   6 8.03518 4.43446   4
   5   3   6-1.35324 3.88129   4
  -5   3  -6 2.93174 3.02885   7
  -5   3  -6 6.57533 4.05755   3
  -5   3  -6 9.02883 3.11476   1
   5   3   6 5.80270 3.06355   5
  -6   3  -6 5.64373 3.85297   7
  -6  -3  -6 4.01870 5.43133   1
  -6   3  -6 3.69385 4.07721   3
   6  -3   6 3.24214 4.83779   4
   6   3   6 4.91772 5.07649   4
  -7   3  -6-1.26624 4.19057   7
  -7   3  -6 1.33293 4.54705   3
   7  -4  -6 322.770 20.6737   6
   7   4  -6 303.331 20.6933   6
  -7   4   6 304.068 22.3313   1
   6  -4  -6 510.617 25.9558   6
   6   4  -6 468.512 25.3623   6
  -6  -4   6 484.818 27.0407   1
   5  -4  -6 230.847 14.9134   6
   5   4  -6 194.931 14.1631   6
  -5  -4   6 248.401 16.4663   1
   4  -4  -6 261.100 15.1293   6
   4   4  -6 289.282 15.7605   6
  -4   4   6 251.434 13.1958   5
  -4  -4   6 270.846 16.1930   1
   3  -4  -6 1071.88 40.7057   6
   3   4  -6 1082.57 40.9765   6
  -3  -4   6 1055.98 41.7507   1
  -3   4   6 1126.30 38.3795   2
  -3   4   6 1061.74 40.3489   5
   2   4  -6 1147.50 41.1029   6
   2  -4  -6 1110.98 40.6187   6
   2   4  -6 1114.84 41.0227   1
  -2   4   6 1134.36 42.2211   5
  -2   4   6 1112.17 37.6649   2
  -2  -4   6 1120.46 41.2247   1
   2  -4  -6 1154.54 39.5563   8
   1  -4  -6 1105.80 38.7978   8
   1   4  -6 1037.21 37.6540   1
   1  -4  -6 1118.44 38.6699   6
  -1  -4   6 1136.17 38.0633   1
  -1   4   6 1116.77 41.0663   5
  -1   4   6 1155.06 38.7470   7
   0  -4   6 1394.47 46.2481   1
   0   4   6 1453.04 46.8245   7
   0   4   6 1279.95 50.6076   5
   0  -4   6 1464.83 54.3008   2
   0   4   6 1406.57 49.4373   4
   0  -4   6 1400.91 49.5680   4
   0  -4   6 1291.59 50.9301   8
  -1   4  -6 678.535 28.6908   6
  -1  -4  -6 792.296 28.9816   6
  -1  -4  -6 790.658 33.4691   1
   1  -4   6 822.396 30.1337   4
  -1  -4  -6 766.120 25.4421   2
   1  -4   6 715.702 32.5068   2
   1   4   6 788.715 29.7252   4
   2   4   6 350.903 16.9581   4
  -2  -4  -6 350.498 19.0988   1
  -2   4  -6 366.625 18.2352   7
  -2  -4  -6 340.766 13.9693   2
   2  -4   6 329.703 18.7470   2
   3   4   6 309.461 16.9317   4
  -3   4  -6 308.475 17.2835   7
   3  -4   6 318.291 18.7350   8
   3  -4   6 340.778 17.4595   4
  -3   4  -6 289.465 13.6084   5
   3  -4   6 309.338 18.2125   2
  -3  -4  -6 319.705 18.4168   1
  -3   4  -6 311.417 12.2272   1
   4  -4   6 673.051 29.7205   4
   4   4   6 631.042 29.3079   4
  -4   4  -6 589.741 27.9591   7
  -4  -4  -6 605.716 29.4909   1
   4  -4   6 529.025 28.4139   2
   4   4   6 610.970 27.2423   5
   4  -4   6 644.536 31.0608   8
   5  -4   6 414.642 24.0928   4
   5   4   6 404.207 24.1652   4
  -5   4  -6 429.326 22.8836   7
  -5  -4  -6 486.477 25.3333   1
   5   4   6 393.073 20.6499   5
   6   4   6 450.016 27.3770   4
  -6   4  -6 412.546 24.0759   7
   6  -4   6 509.047 28.2670   4
  -6  -4  -6 457.291 26.6251   1
   6   4   6 427.907 21.5602   5
   7  -5  -6-9.03778 6.41044   6
   7   5  -6 4.05986 5.48650   6
  -6   5   6 43.2173 8.15074   7
   6   5  -6 29.2982 6.36977   6
   6  -5  -6 30.2364 6.09456   6
  -6  -5   6 35.1328 7.51766   1
  -5   5   6-1.26493 4.31541   7
   5  -5  -6 4.71619 3.31141   6
   5   5  -6-0.98859 3.37281   6
  -5  -5   6-8.44182 4.78549   1
  -4   5   6 117.088 10.3324   7
   4  -5  -6 90.9785 8.09056   6
   4   5  -6 103.030 8.63746   6
  -4   5   6 84.6429 7.40839   5
  -4  -5   6 96.5362 9.52435   1
  -3   5   6 55.1351 6.68894   7
   3   5  -6 54.7269 5.95274   6
  -3  -5   6 55.8590 6.89612   1
   3  -5  -6 65.5689 6.33735   6
  -3   5   6 72.2933 6.76808   5
  -3   5   6 60.1742 4.82683   2
   3  -5  -6 60.7631 5.65482   8
   2  -5  -6 17.9177 3.18877   8
  -2   5   6 18.1702 3.77449   7
  -2   5   6 17.0066 2.26589   2
  -2  -5   6 21.0971 3.84602   1
   2  -5  -6 12.2530 2.77411   6
   2   5  -6 19.2614 3.24021   6
  -2   5   6 20.6446 4.03784   5
   1  -5  -6-3.20896 1.83946   8
  -1  -5   6 0.90912 2.25657   8
   1   5  -6-0.41879 1.69750   1
  -1  -5   6-0.94475 1.99287   1
   1   5  -6 0.42891 1.46320   6
   1  -5  -6 1.62888 1.61586   6
  -1   5   6 0.79445 2.07861   5
   0  -5   6 16.3697 4.60956   2
   0   5  -6 6.64408 1.68015   1
   0   5   6 6.86323 1.95785   7
   0   5   6 7.28579 2.36371   4
   0  -5   6 6.99732 2.22872   4
   0  -5   6 6.94101 1.98154   1
   1   5   6 189.719 9.78325   4
  -1  -5  -6 178.699 9.07990   6
  -1   5  -6 162.766 8.87493   6
   1  -5   6 200.263 10.1590   4
  -1  -5  -6 150.073 6.03734   2
   1  -5   6 169.826 12.7778   2
   2  -5   6 20.9843 4.67970   8
   2  -5   6 9.79664 3.73878   2
  -2   5  -6 11.4434 3.80892   7
   2   5   6 15.9730 3.32990   4
  -2  -5  -6 13.4728 2.28509   2
  -2  -5  -6 14.9208 4.76804   1
   3  -5   6 26.1757 5.60174   8
   3  -5   6 21.6363 5.54238   2
  -3   5  -6 25.5727 5.33581   7
   3  -5   6 16.6572 4.08425   4
   3   5   6 28.8396 4.73087   4
  -3  -5  -6 25.1979 5.74982   1
  -4   5  -6 2.22140 3.79005   7
   4  -5   6 5.35831 3.43523   4
   4   5   6 1.06511 3.17866   4
   4  -5   6 1.40896 3.49838   8
  -4  -5  -6 1.30304 3.88819   1
   4  -5   6 8.64702 4.21496   2
  -5  -5  -6 7.24313 4.94294   1
  -5   5  -6-1.23316 3.53604   7
   5  -5   6 1.32334 3.94920   4
   5   5   6 5.28352 4.63787   4
   5   5   6 8.10222 4.02011   5
  -6   5  -6 42.5875 8.16567   7
   6  -5   6 57.7871 9.69116   4
   6   5   6 31.1673 7.43496   4
   6   5   6 57.9621 7.75832   5
   6  -6  -6 138.343 11.9590   6
  -6  -6   6 151.584 14.7640   1
  -5   6   6 409.504 24.0678   7
   5  -6  -6 406.743 20.9853   6
   5   6  -6 410.997 21.3908   6
  -5  -6   6 432.451 24.1033   1
  -4   6   6 416.662 23.3084   7
   4  -6  -6 462.530 21.1324   6
   4   6  -6 451.596 21.2392   6
  -4  -6   6 458.077 23.5888   1
  -4   6   6 420.005 20.4865   5
  -3   6   6 273.757 16.5741   7
   3   6  -6 309.921 15.0474   6
  -3  -6   6 302.919 16.9040   1
  -3   6   6 298.926 16.3096   5
   3  -6  -6 295.973 15.4524   8
   3  -6  -6 274.994 14.2457   6
  -2   6   6 648.769 28.3842   7
   2  -6  -6 696.614 26.1070   6
   2   6  -6 712.349 26.5979   6
  -2  -6   6 674.017 28.5743   1
  -2   6   6 671.387 29.8138   5
   2  -6  -6 683.626 28.7878   8
  -1   6   6 991.456 38.2562   7
   1   6  -6 1045.48 36.4797   6
   1  -6  -6 1041.37 36.0821   6
  -1  -6   6 1039.87 38.6403   1
   1  -6  -6 976.481 40.1038   8
  -1  -6   6 1041.82 37.1825   4
  -1   6   6 994.765 41.1908   5
  -1   6   6 1056.85 37.2850   4
  -1  -6   6 998.852 42.7091   8
   0  -6  -6 347.814 14.2614   6
   0  -6   6 380.387 21.1051   2
   0   6   6 353.202 15.6640   7
   0   6  -6 345.618 14.4901   6
   0  -6  -6 366.005 14.5851   6
   0  -6   6 305.318 14.4137   4
   0   6   6 347.306 14.6274   4
   1  -6   6 487.126 25.8703   8
   1   6   6 550.509 21.0462   4
   1  -6   6 506.563 20.9071   4
  -1  -6  -6 509.686 20.1585   6
   1  -6   6 516.338 26.4702   2
   2   6   6 691.330 27.3518   4
  -2   6  -6 719.974 32.2697   7
   2  -6   6 639.363 32.1957   8
   2  -6   6 661.180 32.0623   2
   3  -6   6 339.219 18.4945   4
   3   6   6 380.842 19.0217   4
   3  -6   6 401.699 23.5782   8
  -3  -6  -6 372.981 22.9239   1
   3  -6   6 398.696 22.4221   2
  -3   6  -6 378.213 21.6660   7
   4  -6   6 182.004 15.9546   8
  -4   6  -6 169.155 14.0506   7
   4  -6   6 146.502 12.4033   4
   4   6   6 165.912 13.0419   4
  -4  -6  -6 159.444 14.9352   1
   4  -6   6 198.753 15.3077   2
  -5   6  -6 483.607 26.2442   7
  -5  -6  -6 421.494 26.6863   1
   5  -6   6 422.070 24.5461   4
   6   6   6 399.772 22.6021   5
  -5   7   6 1.40576 4.35275   7
  -5  -7   6 5.38949 5.68495   1
  -4   7   6 9.53149 4.93457   7
  -4  -7   6 5.82514 4.82545   1
  -3  -7   6 37.6338 6.42126   1
  -3   7   6 37.7919 6.12403   7
  -3   7   6 47.2944 6.71596   5
  -2   7   6 68.8923 7.20928   7
  -2   7   6 68.9516 8.18425   5
  -2  -7   6 60.7621 7.31993   1
   2  -7  -6 67.9174 7.65142   8
   1  -7  -6 4.89352 3.54502   8
  -1   7   6 11.3596 3.49082   7
  -1  -7   6 10.5376 2.11013   4
  -1  -7   6 11.9315 3.91608   1
   0  -7   6 63.4484 4.31304   4
   0  -7   6 64.8737 8.64119   2
   0  -7  -6 52.7001 3.79120   6
   1  -7   6-1.28821 3.01460   8
   1  -7   6 2.46103 4.19767   2
   1  -7   6 0.38896 1.84867   4
  -1  -7  -6-1.56543 4.66984   1
   2  -7   6 25.1292 6.46387   8
   2  -7   6 14.0995 5.44641   2
  -2  -7  -6 27.9919 7.74718   1
   3  -7   6 2.64990 3.79742   2
  -3   7  -6 2.62871 4.34982   7
   3  -7   6-1.55849 3.28746   4
   3  -7   6 1.54907 4.05294   8
  -4   7  -6 31.9785 7.23048   7
   4  -7   6 18.7899 6.97199   8
   4  -7   6 28.0707 6.91866   2
  -5  -8   6 205.153 17.0698   1
  -4   8   6 336.235 20.6226   7
  -4  -8   6 304.226 20.2096   1
  -3   8   6 269.875 17.2794   7
  -3  -8   6 277.845 17.7681   1
  -3   8   6 286.078 17.5301   5
  -2   8   6 282.237 16.8927   7
  -2  -8   6 281.210 17.3177   1
  -2   8   6 323.484 19.0863   5
  -1  -8   6 326.030 17.8268   1
  -1   8   6 327.167 17.3920   7
  -1  -8   6 316.940 21.2146   2
   1  -8  -6 308.384 19.1040   8
   0  -8   6 451.544 25.8887   8
   0  -8   6 445.063 25.2165   2
   0  -8  -6 482.934 25.3890   8
  -1  -8  -6 303.927 22.3648   1
   1  -8   6 291.294 20.0216   8
   1  -8   6 288.112 19.3382   2
  -2  -8  -6 310.444 23.0602   1
   2  -8   6 346.003 21.5075   2
   2  -8   6 315.605 21.8083   8
  -3  -8  -6 318.307 23.6819   1
   3  -8   6 296.502 22.0343   8
   3  -8   6 342.291 21.4363   2
   4  -8   6 313.044 21.3679   2
  -3   9   6 11.7263 5.41427   7
  -2   9   6 29.0414 6.16070   7
  -2  -9   6 8.22796 5.96809   2
  -2   9   6 24.1154 6.33220   5
  -1  -9   6 1.59300 4.75405   8
  -1  -9   6 7.10942 4.70767   2
   0  -9   6 10.9648 5.66083   8
   0  -9  -6 18.4304 6.17216   8
   0  -9   6 8.09058 4.74729   2
   1  -9   6 9.45442 4.74908   2
   1  -9   6 8.09640 5.19616   8
   2  -9   6-2.78473 4.31124   2
   3  -9   6 1.43375 4.74515   2
  -7   0   7-1.65455 5.64417   1
   7   0  -7 1.42246 4.99314   6
   6   0  -7 2.48559 3.41119   6
   5   0  -7-1.05315 2.89009   6
   4   0  -7-0.85906 2.56267   6
  -4   0   7 1.01793 2.52659   1
   3   0  -7-0.70047 1.73876   6
   2   0  -7-1.81423 1.73374   6
  -2   0   7 0.52627 1.37755   5
  -1   0   7-0.31032 1.30917   3
  -1   0   7-0.50775 1.57186   5
  -1   0   7 0.17961 0.72800   8
   0   0  -7 0.84408 1.06677   8
   0   0  -7 0.42275 1.39909   3
   0   0   7-0.45468 1.76447   1
   0   0   7-0.50928 1.33245   2
   0   0  -7-0.45838 1.56367   5
   0   0   7-0.27423 0.84895   8
  -1   0  -7 0.78975 1.30704   8
   1   0   7 1.95952 1.40424   2
   1   0   7 1.34550 1.39173   7
   1   0   7 3.13366 1.86188   1
  -1   0  -7-0.50074 1.89867   2
  -1   0  -7 0.86165 1.42599   1
  -1   0  -7 1.03678 1.66129   3
   1   0   7-0.48917 1.40221   5
  -1   0  -7 0.46263 1.62411   5
   2   0   7-0.58136 1.44300   2
   2   0   7 0.34115 1.32388   7
  -2   0  -7 0.67768 1.31492   7
  -2   0  -7-0.54242 1.90399   8
   2   0   7-0.84875 1.48964   1
   2   0   7 1.46492 1.61603   5
  -2   0  -7 0.45827 1.73752   5
  -2   0  -7-0.45219 1.63077   1
  -3   0  -7-0.54933 1.87392   1
  -3   0  -7-0.41695 1.61807   7
   3   0   7 0.92872 2.03298   4
   3   0   7 0.48467 1.55307   5
  -4   0  -7 2.58851 1.86722   7
  -4   0  -7 0.68540 2.40603   1
   4   0   7-0.46484 1.72015   5
  -5   0  -7 1.94271 2.39611   7
  -5   0  -7-2.55834 3.38378   1
   5   0   7-1.37868 3.95142   4
   5   0   7-0.40302 1.76450   5
  -6   0  -7 1.57218 3.12004   7
  -6   0  -7 1.02788 4.25281   1
   6   0   7 6.68436 4.79007   4
  -7   0  -7 2.38318 4.51848   1
  -7   1   7 433.672 26.7203   1
   7   1  -7 398.320 24.5041   6
   7  -1  -7 442.785 25.3120   6
  -6  -1   7 453.910 25.8784   1
   6   1  -7 444.574 24.6551   6
  -6   1   7 417.388 25.5708   1
   6  -1  -7 463.966 24.8400   6
  -5  -1   7 618.531 29.9328   1
   5  -1  -7 617.228 28.8221   6
   5   1  -7 574.875 28.4176   6
  -5   1   7 616.689 30.5676   1
  -4   1   7 416.459 17.3918   8
  -4  -1   7 400.748 21.4905   1
   4  -1  -7 448.221 21.1704   6
   4   1  -7 405.492 20.7526   6
  -3   1   7 253.595 10.5827   8
   3   1  -7 279.923 14.2950   6
   3  -1  -7 249.144 13.7389   6
  -3  -1   7 244.888 14.2023   1
  -3   1   7 237.709 12.5010   5
   2  -1  -7 1129.52 22.0412   6
  -2   1   7 1214.59 12.4269   3
  -2   1   7 1198.76 21.5459   5
  -1   1   7 1987.40 27.3334   5
  -1  -1   7 1817.89 20.7964   8
   0  -1   7 1312.00 44.8213   1
   0   1   7 1319.73 47.5647   1
   0  -1   7 1274.79 45.8370   3
   0  -1  -7 1287.77 45.1281   3
   0   1  -7 1307.21 46.1710   5
   0   1   7 1317.80 44.9074   2
   0   1  -7 1308.82 45.6802   8
   0  -1  -7 1316.12 43.3889   8
   0  -1   7 1335.26 45.4355   8
   0  -1   7 1388.26 48.4296   2
   1   1   7 1255.68 41.1156   7
   1  -1   7 1208.19 43.5418   7
  -1  -1  -7 1241.86 42.8146   8
  -1  -1  -7 1256.77 45.1344   1
  -1  -1  -7 1196.28 42.9129   2
   1   1   7 1159.82 44.3018   1
   1  -1   7 1255.17 43.9898   5
  -1   1  -7 1276.69 43.8201   5
   1   1   7 1318.48 44.6842   5
   1   1   7 1290.39 43.0970   2
   1  -1   7 1287.79 41.4690   1
  -1  -1  -7 1215.70 44.2099   5
   1  -1   7 1372.32 45.8907   2
   1  -1   7 1295.71 44.4757   8
   1   1   7 1283.24 46.6161   4
  -1   1  -7 1277.61 44.1169   8
   2   1   7 1308.95 35.5577   4
   2  -1   7 1178.07 30.4088   7
   2  -1   7 1145.22 28.2229   1
  -2   1  -7 1195.53 30.6312   7
  -2  -1  -7 1213.35 32.3330   1
  -2   1  -7 1204.62 28.6501   1
  -2   1  -7 1136.30 32.8742   3
   2  -1   7 1110.31 30.0330   5
   2   1   7 1128.11 31.1853   5
   2  -1   7 1120.83 32.9163   2
  -2   1  -7 1098.45 29.8576   5
  -2  -1  -7 1225.37 30.3943   2
  -2  -1  -7 1130.51 31.2803   8
  -3   1  -7 498.322 20.8862   7
   3   1   7 510.421 24.1927   4
  -3  -1  -7 531.674 18.8652   7
   3  -1   7 490.490 20.2534   1
  -3   1  -7 524.165 23.5156   3
  -3  -1  -7 491.593 21.9726   1
   3  -1   7 484.033 19.9210   5
  -3   1  -7 494.627 20.0349   1
   3  -1   7 504.315 23.1314   2
   3   1   7 472.346 20.7608   5
  -3   1  -7 483.863 19.8441   5
  -4   1  -7 291.933 14.5200   7
  -4  -1  -7 275.513 12.5316   7
   4   1   7 243.589 16.7095   4
  -4   1  -7 284.583 16.9502   3
   4  -1   7 261.729 12.2733   5
  -4  -1  -7 278.307 15.6040   1
   4   1   7 303.937 14.0498   5
  -4   1  -7 295.957 14.3102   1
  -5   1  -7 609.503 26.7031   7
   5   1   7 605.836 31.5640   4
  -5  -1  -7 630.326 24.9559   7
  -5   1  -7 631.568 30.0855   3
  -5  -1  -7 635.259 28.6483   1
   5   1   7 630.873 24.8446   5
  -5   1  -7 599.375 26.6464   1
  -6   1  -7 541.128 25.1637   7
   6  -1   7 535.351 30.7132   4
   6   1   7 503.224 30.0098   4
  -6   1  -7 532.543 28.0591   3
  -6  -1  -7 532.984 26.8722   1
  -6   1  -7 557.019 25.8123   1
  -7   1  -7 447.484 25.7858   3
  -7  -1  -7 445.695 25.3094   1
  -7  -2   7 28.6813 7.72667   1
   7  -2  -7 18.2386 6.08187   6
   7   2  -7 27.1541 6.62970   6
  -7   2   7 29.1942 7.94934   1
  -6   2   7 16.6713 5.75671   1
  -6  -2   7 13.8874 5.40045   1
   6  -2  -7 13.5159 4.67159   6
   6   2  -7 5.00778 4.02671   6
   5  -2  -7 2.08952 2.99439   6
   5   2  -7-1.06544 3.41409   6
  -5  -2   7 1.17009 3.21081   1
   4   2  -7 60.9201 6.81153   6
   4  -2  -7 44.3102 6.33268   6
  -4  -2   7 45.0012 6.27319   1
  -4   2   7 45.1359 4.87704   5
  -4   2   7 50.5165 4.50350   8
  -3   2   7 0.49736 1.00795   8
  -3  -2   7 0.74672 2.31164   1
   3   2  -7-0.71549 1.96336   6
   3  -2  -7 1.39520 2.08102   6
  -3   2   7-1.13396 1.99023   5
  -2  -2   7 177.058 10.2939   1
   2   2  -7 208.202 11.3550   6
   2  -2  -7 166.742 10.2779   6
  -2   2   7 194.289 10.6134   5
  -1  -2   7 92.7541 5.76076   1
   1  -2  -7 92.1051 4.82319   3
  -1   2   7 100.349 7.05312   5
  -1  -2   7 87.3425 6.25336   8
   0  -2   7 13.5066 2.65037   8
   0  -2   7 16.9755 3.38807   7
   0  -2   7 10.9037 1.40876   1
   0  -2   7 14.1474 2.98783   3
   0   2   7 16.5821 1.74348   2
   0   2  -7 14.7503 2.89883   5
   0   2   7 17.2333 3.07420   5
   1  -2   7 47.7008 5.15012   7
  -1  -2  -7 54.9670 5.84135   1
  -1   2  -7 50.8783 4.75115   5
  -1   2  -7 55.7301 5.37939   8
   1   2   7 53.5456 5.26152   5
  -1  -2  -7 52.3452 3.91139   2
   1  -2   7 55.7679 5.43464   8
   1   2   7 52.4242 5.55163   4
   2  -2   7 18.0962 3.66528   8
  -2  -2  -7 13.7657 2.41131   2
   2   2   7 12.3488 2.96887   5
  -2   2  -7 13.4893 2.90575   7
   2   2   7 18.5036 3.63633   4
   2  -2   7 20.4518 3.93067   4
  -2   2  -7 13.0745 3.21165   3
  -2   2  -7 15.3176 1.80680   1
  -2  -2  -7 7.21218 2.83472   1
  -2   2  -7 15.4554 2.67268   5
   3   2   7 76.0685 7.87288   4
   3  -2   7 66.3697 7.42143   4
  -3   2  -7 73.6312 6.69174   7
  -3  -2  -7 80.2135 3.90124   7
  -3   2  -7 62.3167 6.93899   3
  -3  -2  -7 79.5650 7.49215   1
  -3   2  -7 74.7844 5.03390   1
  -3   2  -7 63.9230 5.25390   5
   3   2   7 81.8437 6.86513   5
  -4  -2  -7 15.5300 4.50769   1
  -4  -2  -7 18.6062 2.52098   7
  -4   2  -7 18.5706 3.97635   7
   4  -2   7 13.5644 4.61697   4
   4   2   7 24.8641 5.32020   4
  -4   2  -7 18.1607 3.17494   1
  -4   2  -7 19.7921 4.73786   3
   4   2   7 17.5839 3.53821   5
  -5   2  -7 31.9250 5.42269   7
  -5  -2  -7 26.6538 5.85870   1
   5  -2   7 22.2030 5.81558   4
   5   2   7 20.8961 6.06087   4
  -5   2  -7 33.4186 5.03820   1
  -5   2  -7 33.3286 6.37560   3
   5   2   7 35.1137 4.81532   5
  -6   2  -7-1.00241 3.61545   7
  -6  -2  -7 3.71493 4.34702   1
   6  -2   7-1.67637 4.38627   4
   6   2   7 3.37053 5.02757   4
  -6   2  -7 5.17019 4.40956   3
  -7   2  -7 6.78172 5.03828   7
  -7  -2  -7 1.40815 5.70958   1
  -7   2  -7 5.57988 5.03310   3
   7  -3  -7 670.158 33.2142   6
   7   3  -7 692.748 33.7187   6
  -7   3   7 664.065 36.0140   1
  -7  -3   7 585.099 33.3777   1
  -6  -3   7 501.107 27.7401   1
   6   3  -7 546.244 27.6309   6
   6  -3  -7 508.992 26.9181   6
  -5  -3   7 162.631 13.1815   1
   5  -3  -7 172.408 12.9613   6
   5   3  -7 176.429 13.1071   6
  -5   3   7 154.265 9.38310   5
  -4  -3   7 366.368 19.6611   1
   4  -3  -7 367.478 18.9655   6
   4   3  -7 357.971 18.9650   6
  -4   3   7 370.292 17.0338   5
  -4   3   7 354.221 15.4311   8
  -3  -3   7 1073.91 42.1199   1
   3   3  -7 1115.85 42.2437   6
   3  -3  -7 1091.60 41.8003   6
  -3   3   7 1050.92 40.7241   5
  -3   3   7 1135.47 37.7590   8
  -2  -3   7 446.444 18.9337   1
   2   3  -7 445.466 19.4442   6
   2  -3  -7 420.685 18.9673   6
  -2   3   7 407.364 19.1640   5
  -1  -3   7 776.227 27.5661   1
  -1  -3   7 784.882 30.4977   8
  -1   3   7 781.784 30.6179   5
  -1   3   7 755.736 25.1307   2
   1  -3  -7 770.575 26.2466   8
   0  -3   7 1842.25 69.0471   8
   0   3   7 2013.50 69.6624   5
   0   3   7 2081.18 70.5388   4
   0  -3   7 2179.78 73.3849   2
   0  -3   7 1954.28 69.9783   4
  -1  -3  -7 1283.70 48.8798   1
   1   3   7 1356.81 47.2390   4
   1  -3   7 1262.26 48.9042   2
  -1  -3  -7 1260.54 42.1536   2
   1  -3   7 1211.17 47.1857   8
   2   3   7 542.149 23.8370   4
   2  -3   7 519.652 23.7874   4
  -2   3  -7 563.155 23.6855   7
   2  -3   7 516.289 24.3694   8
  -2  -3  -7 535.683 24.7056   1
  -2   3  -7 528.951 21.2796   5
  -2  -3  -7 519.090 19.9967   2
   2  -3   7 519.817 25.1134   2
   2   3   7 489.866 22.9590   5
   3   3   7 496.274 25.0850   4
   3  -3   7 532.406 25.5202   4
  -3   3  -7 557.471 24.7185   7
  -3  -3  -7 581.160 26.2779   1
  -3   3  -7 548.265 21.6621   5
  -3   3  -7 546.863 19.7611   1
   3  -3   7 529.956 26.1977   2
   3   3   7 592.657 24.7707   5
   4   3   7 651.034 30.8302   4
  -4   3  -7 703.048 30.7761   3
  -4  -3  -7 646.367 30.1959   1
   4  -3   7 624.613 30.5480   2
   4  -3   7 618.580 30.3225   4
   4   3   7 687.603 28.1598   5
  -4   3  -7 635.224 24.7255   1
  -4   3  -7 654.964 28.8902   7
  -5   3  -7 141.062 11.4041   7
   5  -3   7 130.341 12.9269   4
   5   3   7 142.761 13.4402   4
  -5   3  -7 148.250 12.6187   3
  -5  -3  -7 134.753 12.2393   1
   5   3   7 129.102 9.90042   5
  -6   3  -7 440.829 24.4188   7
   6  -3   7 476.759 28.7670   4
   6   3   7 485.039 28.7736   4
  -6   3  -7 527.144 27.1740   3
  -6  -3  -7 494.295 26.9589   1
  -7   3  -7 594.018 30.0473   7
   7  -4  -7-5.45371 5.17234   6
   7   4  -7-5.66282 5.97506   6
   6  -4  -7 39.1039 7.05535   6
   6   4  -7 44.3176 7.24920   6
  -6  -4   7 42.4361 8.87037   1
  -5  -4   7 9.30044 4.31734   1
   5  -4  -7 11.2223 4.40149   6
   5   4  -7 14.9148 4.42254   6
  -4   4   7 6.17054 2.15811   8
   4  -4  -7 6.78425 3.06335   6
   4   4  -7 4.41828 3.10676   6
  -4   4   7 3.89108 2.68850   5
  -4  -4   7 6.70515 3.27231   1
  -3   4   7 14.2766 2.45589   2
   3  -4  -7 15.8174 3.58614   6
   3   4  -7 11.4937 3.23699   6
  -3   4   7 21.8908 3.86910   5
  -3  -4   7 17.3845 4.08159   1
   2  -4  -7 3.41649 1.41336   8
  -2   4   7 3.84133 1.15311   2
   2   4  -7 5.32125 2.07939   6
   2  -4  -7 2.83247 1.87920   6
  -2  -4   7 6.08887 2.24729   1
  -2   4   7 5.77077 2.67214   5
  -1   4   7 100.107 6.71689   7
   1   4  -7 110.804 7.55944   6
   1  -4  -7 107.214 7.41707   6
  -1  -4   7 120.819 6.60166   1
  -1   4   7 109.653 8.55098   5
   1  -4  -7 108.614 6.67717   8
  -1  -4   7 116.892 8.94671   8
   0  -4   7 7.08044 2.77184   8
   0   4   7 8.11476 1.68060   7
   0  -4   7 8.28422 3.54057   2
   0   4   7 10.2316 2.95545   4
   0  -4   7 9.61587 2.76630   4
   0  -4   7 7.22325 1.24793   1
   0   4   7 4.53577 2.58985   5
   1   4   7 134.042 8.97326   4
  -1  -4  -7 133.562 11.0507   1
   1  -4   7 122.815 10.4969   2
  -1  -4  -7 119.786 5.22766   2
   1  -4   7 162.035 11.0517   8
   2  -4   7 6.98849 3.30901   8
   2  -4   7 9.59773 3.64241   2
  -2   4  -7 7.70320 3.47397   7
   2   4   7 3.69078 2.44964   4
   2  -4   7 6.01778 2.99027   4
  -2  -4  -7 7.26413 3.64719   1
  -2  -4  -7 5.58191 1.59201   2
   2   4   7 4.14574 2.57323   5
  -3   4  -7 9.17225 3.72959   7
   3  -4   7 9.15729 3.72354   4
   3   4   7 9.09477 3.84834   4
   3   4   7 14.7679 4.07660   5
   3  -4   7 10.1834 3.98286   2
  -3  -4  -7 5.44193 3.72469   1
  -4   4  -7-1.00032 3.20543   7
   4  -4   7-1.12980 3.73904   4
   4   4   7 1.13025 3.62177   4
  -4  -4  -7-1.18960 3.54873   1
   4   4   7 0.89445 2.76901   5
   4  -4   7 6.16849 3.53590   2
  -5  -4  -7 3.99073 4.26442   1
  -5   4  -7-1.11322 3.90964   7
   5  -4   7 2.78083 3.81742   4
   5   4   7 8.37346 5.29274   4
   5   4   7 10.8018 4.01255   5
  -6  -4  -7 64.0479 10.0613   1
  -6   4  -7 70.9615 9.25888   7
   6  -4   7 54.7591 9.42620   4
   6   4   7 66.8182 10.3529   4
   7  -5  -7 315.210 20.7698   6
   6  -5  -7 360.473 21.3207   6
   6   5  -7 387.755 22.2184   6
  -6  -5   7 360.405 23.0564   1
   5  -5  -7 358.866 19.4954   6
   5   5  -7 376.967 20.0531   6
   4  -5  -7 281.918 15.7436   6
   4   5  -7 269.635 15.7139   6
  -4   5   7 273.739 14.8331   5
  -4  -5   7 258.375 16.3320   1
   3  -5  -7 312.072 15.6850   6
   3   5  -7 313.702 15.9347   6
  -3   5   7 300.029 16.7157   7
  -3   5   7 344.549 16.9703   5
  -3   5   7 287.099 12.8462   2
  -3  -5   7 305.832 16.5280   1
   3  -5  -7 303.447 14.1833   8
  -2   5   7 715.741 29.8272   7
   2   5  -7 740.279 29.1885   6
   2  -5  -7 743.613 28.8736   6
  -2  -5   7 734.959 29.3599   1
  -2   5   7 735.922 31.2709   5
   2  -5  -7 777.242 28.4447   8
   1   5  -7 793.896 29.5120   6
   1  -5  -7 798.298 29.2412   6
   1   5  -7 703.152 27.9224   1
  -1  -5   7 770.681 28.5813   1
  -1   5   7 814.398 32.7673   5
   1  -5  -7 797.801 30.2008   8
  -1  -5   7 709.174 32.3983   8
   0   5   7 945.884 33.2319   7
   0  -5   7 1027.75 35.9653   4
   0   5   7 891.487 37.8040   5
   0  -5   7 904.349 40.1494   2
   0  -5   7 866.955 38.0526   8
   0   5   7 951.521 35.3668   4
   1   5   7 817.372 31.3144   4
  -1   5  -7 784.792 30.3229   6
  -1  -5  -7 791.175 36.7131   1
   1  -5   7 768.257 35.6115   2
   1  -5   7 850.303 35.3931   8
   2   5   7 564.822 24.2187   4
   2  -5   7 546.472 24.1082   4
  -2   5  -7 551.812 26.3090   7
  -2  -5  -7 550.630 28.0051   1
   2  -5   7 470.908 26.5058   2
   2   5   7 574.233 26.3110   5
  -3   5  -7 405.081 22.1714   7
   3  -5   7 433.613 21.4554   4
   3   5   7 420.693 21.2165   4
  -3  -5  -7 387.847 23.0317   1
   3  -5   7 429.772 23.8688   2
   3   5   7 432.625 22.1764   5
  -4   5  -7 269.642 17.2207   7
   4  -5   7 235.298 16.5144   4
   4   5   7 304.293 17.8843   4
  -4  -5  -7 307.850 19.5466   1
   4  -5   7 261.699 18.2731   2
   4   5   7 247.925 16.2717   5
   4  -5   7 244.721 18.2783   8
  -5   5  -7 505.799 27.4100   7
   5  -5   7 513.351 28.3680   4
   5   5   7 520.607 28.5638   4
  -5  -5  -7 550.895 29.9471   1
   5   5   7 568.571 26.6540   5
   6  -5   7 260.413 20.2793   4
   6   5   7 275.855 20.7567   4
   6   5   7 275.046 17.1884   5
  -6  -6   7 14.4918 6.26172   1
   6  -6  -7 25.3862 6.15803   6
  -5   6   7 10.7935 5.60017   7
  -5  -6   7 10.0455 5.11021   1
   5  -6  -7 17.7739 4.91646   6
   5   6  -7 18.8422 5.01190   6
  -4   6   7 24.9972 5.68496   7
  -4  -6   7 23.2674 6.04073   1
   4  -6  -7 25.1081 4.55325   6
   4   6  -7 20.9003 4.69394   6
  -4   6   7 20.1263 4.42500   5
  -3   6   7 0.92307 2.85762   7
  -3  -6   7-0.86272 3.19217   1
   3  -6  -7 0.63983 2.42594   6
   3   6  -7 0.68254 2.52551   6
  -3   6   7 0.88981 3.03547   5
   2  -6  -7 5.81420 2.88403   8
  -2  -6   7 6.87568 3.06880   1
  -2   6   7 5.18683 2.94569   7
  -2   6   7 11.2406 3.87927   5
   2  -6  -7 5.60469 2.27735   6
   2   6  -7 3.81716 2.26310   6
   1  -6  -7 4.50251 2.78681   8
  -1  -6   7 7.69554 3.64609   8
  -1   6   7 9.22207 2.94930   7
  -1   6   7 14.6408 3.40014   4
  -1  -6   7 8.36265 2.89043   4
  -1  -6   7 2.68219 3.68775   2
   1   6  -7 9.73667 2.46782   6
   1  -6  -7 9.21660 2.50079   6
  -1  -6   7 4.36038 2.56208   1
  -1   6   7 4.85590 3.32155   5
   0  -6   7-1.08603 3.24233   8
   0  -6   7-1.22742 3.04931   2
   0   6   7 8.61587 2.54789   7
   0   6   7 5.33155 2.27215   4
   0  -6   7 6.04471 2.32404   4
   0   6   7 8.05925 3.99937   5
   1  -6   7 29.4170 5.88311   2
   1   6   7 24.8129 3.87475   4
   2  -6   7 44.9339 5.45310   4
   2   6   7 50.1225 5.64730   4
  -2  -6  -7 59.7111 8.98859   1
   3  -6   7-1.35255 2.96108   2
  -3   6  -7 8.43061 4.67400   7
   3  -6   7-0.87874 2.81616   4
   3   6   7 4.29233 3.25514   4
  -3  -6  -7 2.89711 4.94167   1
   3  -6   7 1.41971 3.89603   8
   4  -6   7-1.58036 4.89235   8
  -4   6  -7 5.11397 4.23112   7
   4  -6   7-1.10758 3.88785   4
   4   6   7 2.16447 3.90298   4
  -4  -6  -7-1.52853 5.65569   1
   4   6   7-2.37190 4.60231   5
   4  -6   7 1.44190 4.30135   2
  -5  -6  -7 24.7282 7.74891   1
  -5   6  -7 22.2448 6.74547   7
   5  -6   7 18.8332 6.33673   4
   5   6   7 26.1659 6.26472   5
   6   6   7 40.7706 7.45029   5
  -5   7   7 323.953 21.6341   7
  -5  -7   7 349.355 21.7276   1
  -4   7   7 335.791 20.2766   7
  -4  -7   7 334.321 20.1471   1
  -3   7   7 162.741 12.6585   7
  -3  -7   7 205.690 13.7297   1
  -3   7   7 198.039 13.6028   5
  -2   7   7 423.324 20.7072   7
  -2  -7   7 425.243 20.6563   1
  -2   7   7 433.481 22.7590   5
  -1   7   7 655.917 26.7900   7
  -1  -7   7 621.568 24.1276   4
  -1  -7   7 636.606 26.5501   1
  -1  -7   7 667.877 31.7894   8
  -1   7   7 644.588 30.2920   5
  -1  -7   7 670.752 33.4535   2
   1  -7  -7 600.007 28.2096   8
   0  -7  -7 237.228 11.1636   6
   0   7   7 252.669 16.6973   5
   0  -7   7 252.390 11.7147   4
   0  -7   7 291.441 18.7079   2
   1  -7   7 532.740 21.4027   4
  -1  -7  -7 535.150 30.1271   1
   1  -7   7 511.352 27.7427   2
   2  -7   7 652.303 27.3430   4
   2  -7   7 701.296 34.3091   8
   2  -7   7 703.416 34.0810   2
  -3   7  -7 235.982 17.7957   7
   3  -7   7 258.603 18.5899   2
   3  -7   7 247.101 18.8728   8
  -4   7  -7 191.030 16.3423   7
  -4  -7  -7 204.897 18.0118   1
   4  -7   7 201.330 17.1784   2
   4  -7   7 216.642 18.3237   8
  -5  -8   7 1.41117 5.95353   1
  -4   8   7 29.6858 6.76171   7
  -4  -8   7 23.3948 6.57555   1
  -3   8   7 46.3085 7.08521   7
  -3   8   7 48.9163 7.41441   5
  -3  -8   7 31.7699 6.32904   1
  -2  -8   7 73.3190 10.5064   8
  -2   8   7 83.3084 8.50878   7
  -2  -8   7 73.0095 11.6710   2
  -2   8   7 82.9512 9.62704   5
  -1   8   7-0.77515 3.33330   7
  -1  -8   7 10.2765 5.29499   2
  -1   8   7 2.47915 4.22924   5
   0  -8  -7 8.98898 4.37163   8
   0  -8   7 11.0188 5.10592   2
   0   8   7 10.3443 5.46394   5
   1  -8   7 5.90906 4.41047   8
   1  -8   7 5.53301 4.13026   2
   2  -8   7 38.0144 7.58764   2
  -2  -8  -7 16.4370 7.58838   1
   2  -8   7 17.1959 5.82746   8
   3  -8   7 40.7928 8.38967   2
  -3   9   7 275.238 18.0854   7
  -2  -9   7 137.001 15.4203   2
  -2   9   7 175.201 14.5051   5
  -1   9   7 208.531 16.6068   5
  -1  -9   7 221.479 17.9007   2
   0   9   7 475.883 27.6673   5
   0  -9   7 502.990 27.7050   2
   1  -9   7 220.525 17.4689   2
   2  -9   7 129.279 13.4881   2
   7   0  -8 451.478 26.5607   6
   6   0  -8 855.798 38.9221   6
   5   0  -8 931.805 40.5852   6
  -5   0   8 975.267 42.4001   1
   4   0  -8 316.135 17.7183   6
  -4   0   8 337.312 19.2559   1
   3   0  -8 55.9201 6.15316   6
   2   0  -8 1503.78 54.9206   6
  -2   0   8 1530.46 54.0541   5
  -1   0   8 1174.11 40.5043   3
  -1   0   8 1238.39 42.9192   5
  -1   0   8 1133.03 38.7062   8
   0   0   8 820.429 31.7911   1
   0   0  -8 887.770 31.7953   3
   0   0   8 819.734 29.7939   8
   0   0   8 919.919 32.5886   2
   0   0  -8 819.461 29.7815   8
   1   0   8 1876.77 66.7372   7
  -1   0  -8 2116.69 67.6892   8
  -1   0  -8 1957.09 68.3108   1
  -1   0  -8 2031.62 69.0782   3
   1   0   8 1964.44 67.5852   1
   1   0   8 2050.10 68.9479   5
   1   0   8 2152.83 69.0873   2
  -1   0  -8 1919.58 69.0976   2
   2   0   8 1937.41 68.7034   4
   2   0   8 1890.11 62.7648   7
  -2   0  -8 1915.68 64.3404   1
  -2   0  -8 1739.67 65.7775   3
   2   0   8 1882.46 64.7271   5
   2   0   8 1936.61 65.7574   2
   2   0   8 1805.84 63.5815   1
   3   0   8 513.389 25.6523   4
  -3   0  -8 548.318 21.2276   7
  -3   0  -8 515.973 22.5139   1
   3   0   8 548.661 22.4221   5
   4   0   8 358.765 21.1806   4
  -4   0  -8 372.188 16.6843   7
  -4   0  -8 363.174 20.3215   3
  -4   0  -8 378.006 18.2786   1
   4   0   8 374.592 16.7532   5
  -5   0  -8 676.759 27.7530   7
   5   0   8 644.014 33.7317   4
  -5   0  -8 665.784 32.3616   3
   5   0   8 741.596 26.7555   5
  -5   0  -8 652.282 29.4493   1
   6   0   8 233.052 19.4886   4
  -6   0  -8 258.416 18.1321   3
  -6   0  -8 255.404 16.4295   1
  -7   1   8 5.20383 5.92188   1
   7  -1  -8 7.24215 5.08963   6
   7   1  -8 5.85223 4.99638   6
  -7  -1   8 13.3627 6.63183   1
  -6  -1   8 33.5051 7.30933   1
  -6   1   8 38.5000 8.22751   1
   6  -1  -8 28.1102 6.16531   6
   6   1  -8 38.7216 7.08296   6
  -5  -1   8 1.23393 3.23153   1
   5  -1  -8 5.40314 2.83087   6
   5   1  -8 6.55280 3.13335   6
   4  -1  -8 84.4000 8.27466   6
   4   1  -8 88.1094 8.52826   6
  -4  -1   8 84.2706 8.91689   1
  -4   1   8 85.8181 5.76676   8
  -3  -1   8 35.9221 5.19484   1
   3   1  -8 26.6250 4.42692   6
   3  -1  -8 33.7778 4.83210   6
  -3   1   8 38.2811 4.67510   5
  -3   1   8 29.6923 2.62506   8
   2   1  -8 0.69388 2.06995   6
   2  -1  -8 0.68426 1.79031   6
  -2   1   8 0.21506 1.00661   3
  -2   1   8 0.60998 1.67386   5
  -1  -1   8 35.2952 3.87130   3
  -1  -1   8 28.9412 3.93911   5
  -1   1   8 25.1444 3.73539   5
  -1  -1   8 33.9820 3.22255   8
   0  -1  -8 12.4210 1.73063   8
   0   1  -8 15.7652 2.81916   8
   0   1   8 12.8327 2.31174   2
   0  -1   8 15.5042 3.32404   2
   0  -1   8 14.8886 2.49794   8
   0  -1  -8 11.5514 2.24870   3
   0  -1   8 13.7670 2.81919   3
   0  -1   8 14.3384 2.56016   1
   0   1   8 9.43323 2.92620   1
   1   1   8 169.982 7.89612   7
   1  -1   8 169.673 9.70024   7
   1   1   8 161.706 11.4454   4
  -1  -1  -8 205.948 9.38970   8
  -1  -1  -8 185.744 10.8492   1
  -1   1  -8 180.400 10.6801   3
  -1  -1  -8 181.686 10.1140   3
   1   1   8 155.741 10.0938   1
   1  -1   8 179.402 10.0847   5
   1   1   8 178.631 10.3827   5
   1  -1   8 174.819 8.10775   1
   1  -1   8 171.270 9.94458   8
  -1   1  -8 166.393 9.76809   5
   1   1   8 191.677 9.49968   2
   1  -1   8 206.398 11.4803   2
  -1  -1  -8 137.325 8.94578   2
  -1   1  -8 200.232 10.1978   8
   2  -1   8 18.0890 3.70548   2
   2   1   8 13.0164 2.85905   2
  -2  -1  -8 9.98126 2.50158   2
   2  -1   8 14.7113 3.15990   7
   2  -1   8 13.9534 2.35798   1
   2   1   8 17.2569 4.19830   4
  -2   1  -8 10.0848 2.21250   1
  -2  -1  -8 5.79351 2.57765   1
   2  -1   8 10.6350 2.51276   5
   2   1   8 6.03932 2.36917   5
  -2   1  -8 12.1080 2.62964   5
   3   1   8 123.899 10.6223   4
  -3   1  -8 125.678 8.44654   7
  -3  -1  -8 131.495 6.86207   7
   3  -1   8 132.839 8.14646   1
  -3   1  -8 115.543 9.84222   3
  -3  -1  -8 144.143 9.79128   1
  -3   1  -8 145.074 8.19934   1
   3  -1   8 139.740 8.44956   5
   3  -1   8 134.269 10.2949   2
   3   1   8 129.153 8.82011   5
  -3   1  -8 141.443 8.48013   5
  -4  -1  -8 55.1696 6.74275   1
  -4  -1  -8 52.9926 4.64139   7
  -4   1  -8 60.8098 6.03817   7
  -4   1  -8 54.8260 5.62775   1
   4   1   8 63.4986 8.25101   4
  -4   1  -8 59.8579 7.63779   3
   4  -1   8 61.6872 5.13642   5
   4   1   8 55.6407 5.73713   5
  -5  -1  -8-0.97240 3.68694   1
  -5   1  -8 1.49968 2.91006   7
  -5   1  -8-0.75699 2.93779   1
   5   1   8 5.73073 4.43528   4
  -5   1  -8 1.21642 4.38700   3
   5   1   8 1.75699 2.32406   5
  -6   1  -8-0.87408 3.15228   7
  -6  -1  -8 3.41629 4.10684   1
   6  -1   8 3.46493 4.96538   4
   6   1   8-3.46399 5.16674   4
  -6   1  -8 1.36309 4.78475   3
  -7  -1  -8 2.60440 5.27877   1
  -7  -2   8 559.578 31.7209   1
   7  -2  -8 537.805 29.7908   6
   7   2  -8 563.268 30.4483   6
  -7   2   8 596.488 33.2136   1
  -6  -2   8 557.575 30.2707   1
   6  -2  -8 576.365 29.4811   6
   6   2  -8 565.978 29.4669   6
  -6   2   8 612.958 32.2295   1
  -5  -2   8 527.539 27.9819   1
   5  -2  -8 595.923 27.9244   6
   5   2  -8 568.347 27.8543   6
  -4   2   8 550.621 20.3956   8
  -4  -2   8 503.063 25.1829   1
   4  -2  -8 510.546 24.5754   6
   4   2  -8 537.602 25.0651   6
  -4   2   8 504.529 22.3859   5
  -3  -2   8 745.093 31.6719   1
   3   2  -8 793.810 31.9946   6
   3  -2  -8 770.774 31.5824   6
  -3   2   8 761.339 30.6796   5
  -3   2   8 771.619 25.9968   8
  -2  -2   8 259.937 13.2766   1
   2   2  -8 239.227 13.5563   6
   2  -2  -8 254.058 13.6778   6
  -2   2   8 262.688 13.6129   5
   1  -2  -8 817.987 28.7848   3
  -1   2   8 800.585 32.0739   5
  -1  -2   8 763.285 30.6895   8
   0  -2   8 1555.33 51.3962   1
   0   2   8 1510.90 55.4533   5
   0   2   8 1531.49 51.4720   2
   0  -2  -8 1583.61 51.2410   8
   0  -2   8 1484.31 54.4769   8
   1   2   8 1341.23 44.0053   7
  -1  -2  -8 1426.66 51.5959   1
   1   2   8 1421.62 46.6648   2
   1   2   8 1463.94 50.3280   5
   1  -2   8 1392.18 51.6291   2
   1  -2   8 1330.03 49.8476   8
  -1  -2  -8 1358.64 47.0783   2
   1   2   8 1510.69 52.2882   4
   1  -2   8 1310.73 51.1335   4
   2   2   8 1362.37 52.0834   4
   2  -2   8 1381.45 52.4857   4
  -2   2  -8 1408.12 49.9302   7
  -2   2  -8 1365.72 45.4409   1
  -2  -2  -8 1374.07 51.3441   1
  -2   2  -8 1336.06 50.9651   3
   2   2   8 1385.07 50.2522   5
   2  -2   8 1319.35 51.9066   2
  -2  -2  -8 1419.46 47.7397   2
   2  -2   8 1342.86 51.2289   8
   3   2   8 880.686 37.6233   4
   3  -2   8 882.487 37.8302   4
  -3   2  -8 875.606 34.7307   7
  -3   2  -8 894.265 36.8709   3
  -3  -2  -8 877.537 36.1381   1
  -3   2  -8 898.719 31.4732   1
   3  -2   8 890.408 37.3652   2
  -3   2  -8 889.959 32.9392   5
   3   2   8 865.723 34.7825   5
   4  -2   8 377.754 22.6615   4
   4   2   8 443.464 23.7489   4
  -4   2  -8 442.973 20.6684   7
  -4   2  -8 430.765 22.5550   3
  -4  -2  -8 437.374 22.0597   1
  -4   2  -8 418.629 18.0622   1
   4   2   8 421.384 19.7922   5
  -5   2  -8 182.130 12.3236   7
   5  -2   8 167.314 14.7499   4
   5   2   8 142.509 13.8813   4
  -5   2  -8 174.582 14.0904   3
  -5  -2  -8 186.827 13.7819   1
   5   2   8 163.088 10.8302   5
  -6   2  -8 287.357 17.0982   7
   6  -2   8 256.016 20.4253   4
   6   2   8 277.321 21.2959   4
  -6   2  -8 282.761 19.6796   3
  -6  -2  -8 256.579 18.3065   1
  -7  -2  -8 456.274 26.6843   1
   7  -3  -8-2.83381 5.37256   6
   7   3  -8-1.45887 5.66182   6
  -6  -3   8 4.16514 4.59977   1
   6  -3  -8 12.5232 5.28758   6
   6   3  -8 5.16096 4.65805   6
  -5  -3   8 42.3970 7.28489   1
   5  -3  -8 44.0308 6.60629   6
   5   3  -8 46.5993 6.81631   6
  -5   3   8 40.2476 5.12233   5
  -4  -3   8 42.6369 6.43810   1
   4  -3  -8 49.8512 6.55932   6
   4   3  -8 52.6131 6.65516   6
  -4   3   8 52.0255 5.74731   5
  -4   3   8 64.2317 4.73817   8
  -3  -3   8-0.76212 2.59983   1
   3   3  -8 2.31752 2.39147   6
   3  -3  -8-0.74692 2.54799   6
  -3   3   8-0.68642 2.19956   5
  -2  -3   8 63.4151 5.63084   1
   2   3  -8 60.6488 6.04923   6
   2  -3  -8 60.6376 6.02039   6
  -2   3   8 54.9463 5.88741   5
   1  -3  -8-0.24980 0.62005   8
  -1  -3   8-0.65117 1.86630   8
  -1   3   8 0.25866 0.69348   2
  -1  -3   8 1.02064 1.25883   1
   1  -3  -8 1.24980 1.13274   3
  -1   3   8 0.70619 1.93784   5
   0  -3   8 29.7092 4.25700   8
   0   3   8 25.8283 4.80634   4
   0   3   8 29.7060 4.37381   5
   1  -3   8 4.68932 2.51212   8
  -1  -3  -8 6.62389 1.80970   2
   1   3   8 6.24632 2.74781   4
   1  -3   8 5.57368 2.55904   4
  -1  -3  -8 4.71572 3.02860   1
   1   3   8 10.4200 3.08529   5
   2  -3   8 0.90319 2.36790   8
  -2  -3  -8 6.28638 1.96488   2
  -2   3  -8 4.56230 2.59833   7
   2   3   8 5.15666 2.93574   4
  -2  -3  -8 4.72086 3.40843   1
   2   3   8 7.70560 2.92547   5
  -3   3  -8-0.81506 2.86157   7
   3   3   8 3.01882 3.33069   4
   3  -3   8 1.02223 2.67510   4
  -3   3  -8 1.88436 1.37611   1
  -3  -3  -8 0.99081 2.95624   1
   3   3   8 5.59262 2.95671   5
   3  -3   8 3.18311 2.77662   8
  -4   3  -8 8.03619 3.46817   7
   4  -3   8 4.80802 3.14826   4
   4   3   8 2.38739 3.56391   4
  -4   3  -8 7.61268 4.12589   3
   4   3   8 5.72371 3.10361   5
  -4  -3  -8 1.08579 2.98304   1
  -5  -3  -8 1.22236 4.29089   1
  -5   3  -8 7.01739 4.14724   7
   5  -3   8 2.90016 4.32588   4
   5   3   8 1.44774 4.14946   4
  -5   3  -8-1.23902 3.83580   3
   5   3   8-0.81359 2.77560   5
  -6  -3  -8 8.29491 5.71990   1
  -6   3  -8 3.37121 4.05377   7
   6  -3   8 1.72870 5.72188   4
   6   3   8 1.72931 6.07101   4
  -6   3  -8 1.37890 4.56441   3
  -7   3  -8 3.72657 5.34159   7
   6  -4  -8 530.217 27.6146   6
   6   4  -8 518.107 27.6304   6
  -6  -4   8 533.382 28.8249   1
   5  -4  -8 204.551 14.9288   6
   5   4  -8 257.137 16.5218   6
  -5  -4   8 247.275 16.6788   1
  -4  -4   8 542.305 26.2460   1
   4  -4  -8 561.827 25.8007   6
   4   4  -8 532.455 25.6621   6
  -4   4   8 574.059 24.5540   5
   3   4  -8 570.744 24.6625   6
   3  -4  -8 536.453 23.9448   6
  -3   4   8 526.898 20.6016   2
  -3   4   8 511.960 23.8415   5
  -3  -4   8 559.744 24.4049   1
   2   4  -8 324.037 16.0660   6
   2  -4  -8 326.129 15.7240   6
  -2   4   8 285.024 11.3395   2
  -2   4   8 317.578 16.7992   5
   2  -4  -8 327.908 12.1531   8
  -2  -4   8 335.847 15.1966   1
   1   4  -8 782.640 30.8281   6
  -1   4   8 788.396 32.2643   5
  -1  -4   8 759.327 27.7554   1
   1  -4  -8 793.954 27.8046   8
  -1  -4   8 727.038 31.8547   8
   0   4   8 1472.66 50.2165   7
   0  -4   8 1534.08 56.2310   8
   0   4   8 1554.33 55.5857   4
   0   4   8 1497.09 55.9708   5
   0  -4   8 1672.35 59.7455   2
   1   4   8 975.718 39.3726   4
   1  -4   8 1127.09 40.6056   4
  -1  -4  -8 996.887 42.8307   1
   1  -4   8 982.685 42.4840   2
   1  -4   8 1031.58 41.2763   8
   2  -4   8 418.675 21.1551   4
  -2  -4  -8 450.311 23.3733   1
   2  -4   8 434.394 22.5185   8
   2   4   8 436.317 21.0390   4
   2   4   8 420.829 21.3688   5
   2  -4   8 413.451 22.9501   2
  -2  -4  -8 426.553 16.6319   2
   3  -4   8 788.951 36.1444   8
   3   4   8 804.181 34.8738   4
   3  -4   8 781.825 34.8608   4
  -3   4  -8 786.746 34.4035   7
  -3  -4  -8 869.277 36.9375   1
   3  -4   8 826.995 37.1595   2
   3   4   8 806.210 34.4498   5
   4  -4   8 443.373 24.3557   4
   4   4   8 415.507 23.7264   4
  -4   4  -8 438.505 23.1233   7
  -4  -4  -8 433.865 24.4878   1
   4  -4   8 508.969 26.4494   2
   4   4   8 486.532 23.1307   5
  -5   4  -8 146.605 12.7422   7
   5  -4   8 175.505 15.2291   4
   5   4   8 162.139 14.5770   4
  -5  -4  -8 206.123 15.9121   1
   5   4   8 162.745 12.2884   5
  -6   4  -8 307.580 19.6589   7
   6  -4   8 246.165 20.4716   4
   6   4   8 297.080 22.2453   4
  -6  -4  -8 326.535 22.1043   1
   6  -5  -8 37.9900 7.15250   6
   6   5  -8 44.8629 7.97574   6
  -6  -5   8 54.8254 8.96747   1
   5  -5  -8 23.8260 5.94442   6
   5   5  -8 29.3717 5.97027   6
  -5  -5   8 34.8598 7.08991   1
   4  -5  -8 0.87346 2.97967   6
   4   5  -8 4.58900 3.64176   6
  -4  -5   8-0.99949 3.60458   1
  -4   5   8-2.36437 2.84231   5
   3  -5  -8 66.4802 6.71529   6
   3   5  -8 85.0679 7.78898   6
  -3   5   8 76.4208 7.76718   5
  -3  -5   8 82.9109 7.82705   1
   2  -5  -8 9.28673 2.25783   8
  -2   5   8 6.07730 2.96903   7
  -2  -5   8 9.34186 3.10536   1
   2   5  -8 7.69402 2.71887   6
   2  -5  -8 9.19204 2.83628   6
  -2   5   8 12.4147 3.89199   5
   1   5  -8 250.055 12.9095   6
   1  -5  -8 246.662 12.6658   6
  -1  -5   8 235.774 11.2713   1
  -1   5   8 260.829 15.2061   5
  -1  -5   8 232.669 15.0401   8
   1  -5  -8 232.065 12.0337   8
   0  -5   8 34.8888 5.60043   8
   0   5   8 24.6220 2.97086   7
   0  -5   8 21.1614 5.10383   2
   0   5   8 16.7013 3.65178   4
   0   5   8 20.3608 4.64888   5
   1  -5   8 4.76937 3.27485   2
   1   5   8 3.52438 2.73899   4
   1  -5   8 2.91244 2.48776   4
   1  -5   8 6.29733 3.47628   8
  -1  -5  -8 9.06460 4.79345   1
   2  -5   8 3.83114 3.34330   2
   2   5   8 4.82194 3.04932   4
   2  -5   8 3.29459 2.72838   4
   2  -5   8 7.00348 3.61539   8
  -2  -5  -8 1.29777 3.87319   1
   2   5   8 2.02044 3.54805   5
   3  -5   8 5.42041 4.34225   2
  -3   5  -8 3.28915 3.84854   7
   3  -5   8-0.97458 2.79322   4
   3   5   8-0.95926 3.45949   4
  -3  -5  -8-2.65130 4.65332   1
   3   5   8 2.10313 3.48011   5
   4  -5   8 81.1426 10.4468   2
   4  -5   8 93.8534 10.2782   4
  -4   5  -8 90.8889 9.95546   7
   4   5   8 77.6546 9.20878   4
   4   5   8 95.6104 9.85672   5
  -4  -5  -8 71.6218 10.1463   1
  -5   5  -8 1.26711 4.06073   7
   5  -5   8 10.0562 5.70060   4
   5   5   8-1.42706 4.57320   4
   5   5   8 1.07587 3.98125   5
  -5  -5  -8 3.04260 4.87517   1
   6  -5   8 45.6477 9.79565   4
   6   5   8 45.4435 9.75276   4
   6  -6  -8 257.891 17.2485   6
  -6  -6   8 253.054 19.1967   1
  -5   6   8 537.963 28.9231   7
   5  -6  -8 528.785 26.2199   6
   5   6  -8 563.156 27.1118   6
  -5  -6   8 582.296 28.9328   1
  -4   6   8 288.579 18.2752   7
   4  -6  -8 289.218 16.3856   6
   4   6  -8 299.682 16.8984   6
  -4   6   8 301.780 16.8321   5
  -4  -6   8 286.899 17.6595   1
  -3   6   8 234.571 15.2061   7
   3  -6  -8 277.169 14.4311   6
   3   6  -8 254.567 14.3172   6
  -3  -6   8 249.279 15.0004   1
  -3   6   8 273.588 16.1014   5
  -2   6   8 746.298 31.1968   7
   2   6  -8 751.812 30.1761   6
   2  -6  -8 802.679 30.1981   6
  -2  -6   8 760.469 30.5651   1
  -2   6   8 766.280 33.6018   5
   1   6  -8 594.314 22.1287   6
   1  -6  -8 537.316 21.4408   6
  -1  -6   8 543.091 21.0316   1
  -1  -6   8 488.999 25.7324   8
  -1   6   8 545.101 25.6792   5
  -1   6   8 557.589 22.7478   4
  -1  -6   8 556.523 28.9899   2
   1  -6  -8 527.903 22.6411   8
   0   6   8 414.917 17.3226   7
   0  -6   8 398.331 22.4659   8
   0   6   8 446.605 22.9875   5
   0  -6   8 418.442 23.9405   2
   0   6   8 456.219 19.3395   4
   1   6   8 701.857 28.0282   4
   1  -6   8 711.412 28.3687   4
  -1  -6  -8 666.792 34.6425   1
   1   6   8 687.433 31.8741   5
   1  -6   8 652.874 32.9580   2
   1  -6   8 674.120 32.4483   8
   2   6   8 799.619 32.6083   4
   2  -6   8 803.925 32.8715   4
  -2  -6  -8 843.989 39.4396   1
   2  -6   8 717.101 36.9392   2
   2   6   8 840.581 36.5988   5
   3  -6   8 179.517 12.8862   4
   3   6   8 181.190 12.8463   4
  -3   6  -8 184.604 14.6565   7
  -3  -6  -8 196.163 16.5804   1
   3  -6   8 221.379 16.7811   2
   3   6   8 202.564 15.0559   5
  -4   6  -8 209.419 16.1282   7
   4  -6   8 214.049 15.4261   4
   4   6   8 210.408 15.3499   4
  -4  -6  -8 223.571 18.1819   1
   4  -6   8 227.257 18.0770   2
   4   6   8 185.858 15.0795   5
   4  -6   8 207.862 17.3834   8
   5  -6   8 356.356 22.9831   4
   5   6   8 371.180 21.9107   5
  -5   7   8 18.1703 6.15757   7
  -5  -7   8 27.2995 7.40549   1
  -4   7   8 73.5547 9.45137   7
  -4  -7   8 63.2885 8.78182   1
  -3  -7   8 0.92221 3.65956   1
  -3   7   8-0.98013 3.03458   7
  -3   7   8-3.17465 4.37792   5
  -2  -7   8 10.7211 5.33555   8
  -2   7   8 14.2955 4.12681   7
  -2   7   8 13.3356 4.52561   5
  -2  -7   8 16.3836 4.37876   1
  -1  -7   8 2.59210 3.71649   8
  -1   7   8 6.45358 3.11570   7
  -1  -7   8 7.32215 4.99705   2
  -1   7   8 1.14970 3.92379   5
   0  -7   8 40.7789 7.44330   2
   0  -7   8 24.7111 3.72793   4
   0   7   8 43.0017 7.26508   5
   0  -7   8 43.6979 7.43580   8
   1  -7   8 2.76074 4.57662   2
   1   7   8 17.4910 5.47664   5
   2  -7   8 5.91623 5.05023   2
   2  -7   8 8.58818 3.35667   4
   2   7   8 5.22969 4.05327   5
   3  -7   8 37.9141 7.89971   8
   3  -7   8 26.4523 6.99782   2
   3   7   8 22.9835 6.39876   5
  -3  -7  -8 41.4340 8.85636   1
   4  -7   8 1.64332 4.71062   2
   4   7   8 4.11036 5.66855   5
  -5  -8   8 227.321 17.6242   1
  -4   8   8 250.450 17.3189   7
  -3   8   8 368.039 20.5438   7
  -3   8   8 367.634 21.4300   5
  -2   8   8 344.208 18.5532   7
  -2   8   8 329.109 20.5600   5
  -2  -8   8 328.634 24.0815   2
  -2  -8   8 358.826 22.7741   8
  -1   8   8 467.019 25.2852   5
  -1  -8   8 485.919 27.3524   2
   0   8   8 319.366 20.3814   5
   0  -8   8 294.792 20.5899   2
   1   8   8 362.171 22.7330   5
   1  -8   8 335.387 22.3091   2
  -2  -8  -8 242.042 20.6355   1
   2  -8   8 228.279 18.6850   8
   3  -8   8 261.635 20.0866   2
  -2  -9   8 3.45987 5.54716   2
  -2   9   8 9.45540 5.36367   5
  -1  -9   8 4.63871 4.95722   2
  -1   9   8 5.64876 5.84411   5
   0  -9   8 11.9382 6.18463   2
   1  -9   8 13.6661 5.90821   2
   7   0  -9-1.49231 4.93896   6
   6   0  -9 1.31883 3.93467   6
  -6   0   9 3.09459 4.43508   1
   5   0  -9 1.11818 2.77568   6
  -5   0   9 1.32925 3.47800   1
   4   0  -9 0.96059 2.75329   6
   3   0  -9-0.84128 2.30867   6
  -2   0   9-0.21522 0.85398   8
  -2   0   9 0.72328 1.52567   3
   2   0  -9-0.79502 1.86047   6
  -2   0   9 0.67831 1.86132   5
  -1   0   9-0.22556 0.83470   8
  -1   0   9-0.40736 1.46918   3
  -1   0   9-1.31164 2.03027   5
   0   0  -9-0.70898 1.34404   8
   0   0   9 1.81013 1.72933   2
   0   0   9 0.54186 2.05445   1
  -1   0  -9-0.46340 1.43466   8
   1   0   9 3.07567 1.97120   2
   1   0   9-0.49247 1.86727   1
   1   0   9-1.30646 1.69008   7
   1   0   9-0.96868 2.53447   4
  -1   0  -9-0.63918 1.67241   3
   1   0   9-1.27314 2.03988   5
   2   0   9 1.39962 1.92032   2
   2   0   9 1.24380 1.84726   7
   2   0   9-1.04940 2.87962   4
  -2   0  -9-0.77065 2.11470   3
  -2   0  -9-1.14830 2.42220   1
   2   0   9 0.99493 1.79406   1
   2   0   9-0.63453 1.89288   5
  -3   0  -9 1.80711 1.90627   7
   3   0   9 3.39451 2.96063   4
   3   0   9 1.25883 2.08332   5
  -3   0  -9-1.25403 2.26155   1
  -4   0  -9 0.73206 2.77559   1
  -4   0  -9-0.52943 2.10072   7
   4   0   9 1.30144 3.57123   4
  -4   0  -9 3.30851 3.28988   3
   4   0   9-1.20980 2.55193   5
  -5   0  -9-2.62572 3.47299   1
   5   0   9 1.51340 3.54169   4
  -5   0  -9 1.27237 3.79574   3
   5   0   9-1.62300 2.23822   5
   6   0   9 3.57958 4.91186   4
  -6   0  -9 1.41300 4.52840   3
  -7  -1   9 362.921 24.7684   1
  -7   1   9 399.387 26.2160   1
   7  -1  -9 362.171 23.7133   6
   7   1  -9 390.083 24.2893   6
  -6  -1   9 774.730 38.9116   1
   6  -1  -9 856.448 38.5653   6
   6   1  -9 819.421 38.0823   6
  -5  -1   9 1007.64 42.8985   1
   5  -1  -9 935.378 40.5476   6
   5   1  -9 928.100 40.7925   6
   4   1  -9 384.270 20.8143   6
   4  -1  -9 418.745 21.2193   6
  -4  -1   9 386.902 21.4891   1
  -4   1   9 436.607 19.5807   5
  -4   1   9 386.445 16.0259   8
   3   1  -9 426.692 20.6562   6
   3  -1  -9 413.523 20.1966   6
  -3   1   9 414.514 15.2018   3
  -3  -1   9 429.437 20.8994   1
  -3   1   9 443.135 19.7508   5
  -3   1   9 385.158 14.4821   8
   2   1  -9 590.442 25.8994   6
   2  -1  -9 597.758 25.8581   6
  -2   1   9 561.271 24.5528   5
  -2  -1   9 561.705 22.0336   8
  -1  -1   9 388.151 16.7304   3
  -1  -1   9 378.417 17.9971   5
  -1   1   9 369.927 17.9500   5
  -1  -1   9 373.954 15.6068   8
   0  -1   9 564.926 21.3706   1
   0  -1  -9 494.632 21.5263   3
   0  -1   9 504.031 22.8347   5
   0   1   9 546.085 21.5979   2
   0  -1   9 577.981 24.3143   2
   0  -1   9 559.830 21.7201   8
   0  -1  -9 545.827 19.7264   8
   0   1  -9 530.698 21.7375   8
   1   1   9 1469.65 52.8770   7
   1  -1   9 1472.97 55.2917   7
  -1  -1  -9 1658.40 57.6287   1
  -1   1  -9 1645.41 57.4803   3
  -1  -1  -9 1637.92 56.4794   3
   1  -1   9 1645.82 56.6452   5
   1  -1   9 1574.19 53.2642   1
   1   1   9 1633.01 57.0824   5
   1   1   9 1684.08 55.3988   2
   1  -1   9 1731.25 58.2850   2
   1  -1   9 1532.39 55.8924   8
  -1  -1  -9 1638.53 54.4151   8
  -1   1  -9 1628.93 55.7135   8
   1   1   9 1427.04 58.8087   4
   2  -1   9 1766.36 58.4078   1
   2   1   9 1660.66 64.8498   4
  -2   1  -9 1754.81 59.1604   1
  -2  -1  -9 1727.18 62.1053   1
   2  -1   9 1769.78 61.1264   5
   2   1   9 1737.80 60.7876   2
   2   1   9 1662.19 61.4577   5
   2  -1   9 1758.53 63.2635   2
   3   1   9 819.307 35.7272   4
  -3   1  -9 819.314 30.9496   7
   3  -1   9 808.659 29.9748   1
  -3  -1  -9 762.021 32.2133   1
  -3   1  -9 813.472 30.1157   1
  -3   1  -9 719.586 33.4558   3
   3  -1   9 802.513 30.9204   5
   3  -1   9 752.136 33.5057   2
   3   1   9 789.952 31.7505   5
   4   1   9 845.099 37.5176   4
  -4   1  -9 763.137 31.2042   7
  -4  -1  -9 796.638 28.9158   7
  -4   1  -9 773.120 35.2461   3
  -4  -1  -9 791.202 33.2515   1
  -4   1  -9 787.566 30.9478   1
   4  -1   9 789.291 30.3304   5
   4   1   9 799.959 31.7401   5
  -5   1  -9 469.269 22.7424   7
   5   1   9 548.964 29.3920   4
  -5   1  -9 560.430 28.3388   3
  -5  -1  -9 504.083 25.0147   1
  -5   1  -9 506.051 23.1279   1
   5   1   9 508.886 22.2403   5
   6  -1   9 161.864 16.1520   4
   6   1   9 141.618 15.4769   4
  -6   1  -9 166.890 14.9318   3
  -6  -1  -9 134.035 12.4576   1
   7  -2  -9 1.47165 4.87057   6
   6  -2  -9 13.0400 5.20541   6
   6   2  -9 18.6449 5.42798   6
  -6  -2   9 24.7701 7.05239   1
  -6   2   9 19.8305 6.29140   1
  -5  -2   9 32.1668 6.46008   1
   5  -2  -9 33.3673 6.24315   6
   5   2  -9 25.0067 5.64135   6
  -4  -2   9 69.3369 7.95752   1
   4   2  -9 68.0860 7.56902   6
   4  -2  -9 65.5797 7.28055   6
  -4   2   9 52.3932 6.03991   5
  -4   2   9 57.4822 4.14704   8
  -3  -2   9 73.8996 7.25006   1
   3   2  -9 65.2413 6.91468   6
   3  -2  -9 75.0748 7.31338   6
  -3   2   9 64.6135 6.51638   5
  -2  -2   9 4.88426 2.32376   1
   2   2  -9 9.43578 3.25922   6
   2  -2  -9 7.67678 3.18228   6
  -2   2   9 5.72963 2.91009   5
  -1  -2   9 19.5472 3.14389   8
  -1  -2   9 19.5954 2.81896   1
  -1   2   9 16.6631 2.72810   2
   1  -2  -9 17.5152 2.45215   3
  -1   2   9 19.8620 3.84683   5
   0  -2   9 121.816 6.50241   1
   0  -2  -9 136.587 8.05207   3
   0   2   9 120.940 9.04101   5
   0   2   9 146.494 7.02860   2
   0  -2  -9 135.633 6.30102   8
   0  -2   9 132.856 10.2547   2
   0   2   9 147.341 10.9084   4
   0  -2   9 117.079 8.30656   8
   0  -2   9 146.174 10.7725   4
   1   2   9 130.504 5.48160   7
  -1  -2  -9 132.479 10.0761   1
   1   2   9 128.132 10.2584   4
   1   2   9 138.550 7.37641   2
   1   2   9 127.563 9.20328   5
   1  -2   9 121.007 9.80422   2
  -1  -2  -9 133.730 7.59427   8
   1  -2   9 116.200 8.71798   8
   1  -2   9 125.580 5.19023   1
   1  -2   9 110.831 9.69116   4
   2   2   9 93.2974 8.86880   4
   2  -2   9 71.3092 8.13172   4
   2  -2   9 74.8306 4.14843   1
  -2  -2  -9 76.0276 7.72023   1
   2   2   9 68.3330 6.77125   5
   2  -2   9 92.8389 8.63615   2
  -2  -2  -9 68.7247 5.67116   2
   2  -2   9 66.9667 7.04065   8
   3  -2   9 24.2156 5.14462   2
  -3   2  -9 23.6350 4.43049   7
   3   2   9 28.7462 5.69783   4
   3  -2   9 39.3911 6.16051   4
  -3   2  -9 24.3933 5.17073   3
  -3   2  -9 23.5049 3.10008   1
  -3  -2  -9 23.4866 4.91206   1
   3   2   9 31.0838 4.80570   5
  -4   2  -9 18.1266 4.24607   7
   4  -2   9 9.09819 4.45314   4
   4   2   9 14.1238 5.43261   4
  -4   2  -9 14.6444 4.67848   3
   4   2   9 11.4224 3.58802   5
  -4  -2  -9 12.8764 4.19912   1
  -5  -2  -9 30.2967 6.13779   1
  -5   2  -9 22.1424 5.18875   7
   5  -2   9 33.4046 7.47312   4
   5   2   9 21.0810 6.02570   4
  -5   2  -9 33.6317 6.72905   3
   5   2   9 20.0208 4.27794   5
  -6  -2  -9 22.9506 6.60588   1
  -6   2  -9 15.0307 4.92882   7
   6  -2   9 7.22017 6.17672   4
   6   2   9 19.7387 6.65732   4
  -6   2  -9 14.4058 6.21228   3
  -6  -3   9 523.411 28.3156   1
   6  -3  -9 505.683 26.9749   6
   6   3  -9 474.663 26.8182   6
  -5  -3   9 410.078 23.4089   1
   5  -3  -9 416.112 22.8867   6
   5   3  -9 440.490 23.3609   6
  -5   3   9 427.319 19.8949   5
  -4  -3   9 1077.35 44.1449   1
   4  -3  -9 1112.93 43.8881   6
   4   3  -9 1083.52 44.0229   6
  -4   3   9 1090.38 41.9036   5
  -3  -3   9 472.302 22.1523   1
   3   3  -9 444.110 22.1670   6
   3  -3  -9 474.768 22.2295   6
  -3   3   9 483.060 21.9733   5
  -2  -3   9 99.8522 7.59097   1
   2   3  -9 123.554 9.19577   6
   2  -3  -9 105.535 8.47062   6
  -2   3   9 128.167 9.36532   5
  -1  -3   9 454.735 17.4804   1
  -1  -3   9 429.869 19.9720   8
   1  -3  -9 458.678 16.9252   3
  -1   3   9 459.142 21.1027   5
  -1   3   9 418.255 15.4223   2
   0   3   9 1120.58 43.4214   5
   0  -3   9 1100.91 42.6953   8
   0   3   9 1182.77 44.7963   4
   0  -3   9 1109.33 44.0990   4
  -1  -3  -9 717.655 31.5991   1
   1   3   9 715.273 29.8118   5
   1  -3   9 669.707 29.4628   8
   1   3   9 683.769 30.2513   4
   1  -3   9 681.154 30.3656   4
   2   3   9 899.443 36.5577   4
   2  -3   9 854.195 36.2544   4
  -2  -3  -9 837.470 36.3308   1
   2   3   9 832.133 34.6468   5
  -2  -3  -9 844.993 30.7900   2
   2  -3   9 805.634 35.3130   8
   3   3   9 1724.32 65.3098   4
   3  -3   9 1698.52 65.4930   4
  -3   3  -9 1783.43 63.1292   7
  -3  -3  -9 1689.21 64.5501   1
   3   3   9 1724.38 62.9057   5
   3  -3   9 1664.32 64.9012   8
   4  -3   9 407.915 23.2455   4
   4   3   9 391.929 22.7928   4
  -4   3  -9 392.170 20.4896   7
  -4  -3  -9 417.077 22.5118   1
   4   3   9 389.495 20.1737   5
  -5   3  -9 189.989 13.3324   7
   5  -3   9 141.531 14.1441   4
   5   3   9 147.788 14.4703   4
  -5   3  -9 198.675 15.3433   3
  -5  -3  -9 150.603 13.4697   1
   5   3   9 171.448 12.0328   5
  -6   3  -9 285.303 18.5864   7
   6  -3   9 309.653 23.0047   4
   6   3   9 327.434 23.3619   4
  -6   3  -9 307.192 21.1799   3
  -6  -3  -9 315.455 21.0656   1
  -6  -4   9 32.0825 7.33970   1
   6  -4  -9 21.6115 5.90674   6
   6   4  -9 22.4656 6.42186   6
  -5  -4   9 8.30876 4.40751   1
   5  -4  -9 13.2758 4.49947   6
   5   4  -9 14.9479 5.30979   6
  -4  -4   9 0.97698 3.33281   1
   4  -4  -9 2.79372 2.98408   6
   4   4  -9-1.94486 3.41346   6
  -4   4   9-1.59774 2.55992   5
   3   4  -9 89.8846 8.39018   6
   3  -4  -9 100.910 8.37366   6
  -3   4   9 82.4527 5.58244   2
  -3   4   9 82.4982 7.95234   5
  -3  -4   9 83.8093 7.71610   1
  -2   4   9 12.1522 1.52078   2
   2   4  -9 23.2750 4.14309   6
   2  -4  -9 13.7506 3.76423   6
  -2   4   9 11.8597 3.46064   5
  -2  -4   9 17.6852 3.26199   1
  -1   4   9 84.9800 8.39535   5
  -1  -4   9 116.266 6.30453   1
   1  -4  -9 99.1732 5.33624   8
  -1  -4   9 100.594 8.60984   8
   0  -4   9 19.1126 4.34330   8
   0   4   9 14.8992 2.12424   7
   0  -4   9 19.8874 4.94956   2
   0   4   9 18.4676 4.31217   4
   0  -4   9 14.1549 3.93089   4
   0   4   9 18.5082 4.28297   5
   1  -4   9-0.95111 2.72600   8
   1  -4   9 2.26637 2.65186   2
   1   4   9-0.85253 2.54322   4
   1  -4   9-1.74522 2.79622   4
  -1  -4  -9 1.17986 2.92857   1
   2  -4   9 30.9965 5.61179   8
   2  -4   9 33.2977 6.44951   2
   2   4   9 28.1150 5.12290   4
   2  -4   9 33.7595 5.73033   4
  -2  -4  -9 28.6096 5.91937   1
   2   4   9 37.4132 5.87614   5
   3  -4   9-2.65183 3.10391   2
   3   4   9 1.93553 3.67017   5
  -3   4  -9 2.98198 3.49009   7
   3   4   9 2.16257 3.34836   4
   3  -4   9 3.31461 3.16771   4
  -3  -4  -9 2.43604 3.77154   1
   3  -4   9 12.1189 4.13496   8
   4  -4   9 103.715 11.0160   4
   4   4   9 122.460 11.7906   4
  -4   4  -9 106.304 10.2293   7
   4  -4   9 107.818 11.7163   2
   4   4   9 112.798 10.1247   5
  -4  -4  -9 94.2341 10.7847   1
  -5   4  -9 9.19422 4.76274   7
   5  -4   9 9.09954 4.70341   4
   5   4   9 4.52551 5.15372   4
  -5  -4  -9 11.2313 6.36834   1
   5   4   9 10.8464 4.24846   5
  -6   4  -9 2.51746 4.99483   7
   6  -4   9 7.13178 7.07477   4
   6   4   9-7.11904 7.92991   4
   6  -5  -9 419.553 24.1383   6
   6   5  -9 435.861 24.9403   6
  -6  -5   9 491.860 26.7214   1
   5  -5  -9 520.600 27.1285   6
   5   5  -9 594.476 28.5649   6
  -5  -5   9 576.104 28.8068   1
   4  -5  -9 360.717 19.5233   6
   4   5  -9 407.359 20.5813   6
  -4   5   9 347.659 18.9497   5
  -4  -5   9 385.208 20.6104   1
   3   5  -9 403.405 19.6616   6
   3  -5  -9 388.958 19.1246   6
  -3   5   9 379.504 19.8826   5
  -3  -5   9 355.430 18.7426   1
   2   5  -9 354.100 17.3663   6
   2  -5  -9 340.233 16.8485   6
  -2   5   9 344.872 18.6724   5
  -2  -5   9 302.314 15.5030   1
  -2   5   9 360.585 17.0690   7
  -2  -5   9 335.086 19.2378   8
   1   5  -9 468.477 21.8310   6
   1  -5  -9 504.236 22.0367   6
  -1  -5   9 486.824 19.0143   1
  -1   5   9 499.448 24.2687   5
   1  -5  -9 505.522 19.8399   8
  -1  -5   9 497.839 26.9293   2
  -1  -5   9 486.497 24.1702   8
   0   5   9 451.994 17.2319   7
   0  -5   9 452.620 21.5526   4
   0   5   9 446.152 22.9010   5
   0  -5   9 447.301 24.6680   2
   0  -5   9 477.026 23.5828   8
   0   5   9 476.627 21.7409   4
   1  -5   9 542.906 25.0278   4
  -1  -5  -9 530.739 28.6362   1
   1   5   9 597.227 25.4812   4
   1  -5   9 573.878 28.5940   2
   1  -5   9 500.321 26.3202   8
   2   5   9 746.049 31.7880   4
   2  -5   9 719.307 31.8049   4
  -2  -5  -9 655.784 34.4872   1
   2   5   9 783.175 33.4517   5
   2  -5   9 730.365 35.4253   2
   2  -5   9 773.530 34.7204   8
   3  -5   9 431.728 23.4433   4
   3   5   9 468.283 23.8776   4
  -3   5  -9 530.103 25.5935   7
  -3  -5  -9 469.524 26.5104   1
   3  -5   9 423.999 25.8798   2
   3   5   9 470.799 24.3296   5
   3  -5   9 465.228 25.8484   8
   4  -5   9 558.185 29.3716   4
   4   5   9 588.048 29.7488   4
  -4   5  -9 633.134 30.2464   7
  -4  -5  -9 585.793 31.3101   1
   4  -5   9 610.336 32.4711   2
   4   5   9 620.455 29.2424   5
  -5   5  -9 306.895 19.7822   7
   5  -5   9 293.560 20.7467   4
   5   5   9 310.994 21.1382   4
  -5  -5  -9 271.370 20.7209   1
   5   5   9 318.991 19.1281   5
   6  -6  -9 9.38689 4.66507   6
  -5   6   9 2.70669 4.88138   7
  -5  -6   9 2.46426 4.55971   1
  -4   6   9 25.1645 6.20208   7
  -4  -6   9 28.8678 6.21981   1
   4  -6  -9 27.6424 5.19374   6
   4   6  -9 30.1938 5.81028   6
  -4   6   9 35.4094 5.99317   5
  -3   6   9 42.7599 6.30245   7
  -3  -6   9 27.1346 5.12504   1
   3  -6  -9 34.6121 5.21918   6
   3   6  -9 38.0722 5.56675   6
  -3   6   9 43.1393 6.68423   5
  -2  -6   9-1.18950 2.95245   8
  -2   6   9 1.45369 2.75582   7
  -2  -6   9 1.23809 2.71018   1
   2   6  -9 0.68343 2.65220   6
   2  -6  -9-0.65287 2.41568   6
  -2   6   9-1.05841 3.71523   5
  -1  -6   9 79.6867 10.6460   2
   1   6  -9 103.631 8.12357   6
   1  -6  -9 83.8146 7.37962   6
  -1  -6   9 87.4101 6.29509   1
  -1   6   9 96.9588 9.62578   5
  -1   6   9 103.902 8.48133   4
  -1  -6   9 94.4363 8.30666   4
  -1  -6   9 96.3778 9.83625   8
   0   6   9 61.4623 4.74124   7
   0  -6   9 72.1727 9.49739   2
   0   6   9 49.5405 5.86599   4
   0  -6   9 53.0280 6.26479   4
   0  -6   9 34.8943 6.47076   8
   0   6   9 70.6959 8.60066   5
   1  -6   9 20.1713 5.81043   2
   1   6   9 22.8861 4.64805   4
   1  -6   9 13.7875 3.84663   4
   1  -6   9 19.6499 5.11369   8
  -1  -6  -9 19.9211 6.23831   1
   2  -6   9 24.0493 5.54652   8
   2  -6   9 5.85270 4.04174   2
   2   6   9 19.4282 4.33307   4
   2  -6   9 20.0716 4.75728   4
  -2  -6  -9 9.36157 5.79171   1
   2   6   9 13.1630 4.87239   5
   3  -6   9 40.7436 8.35393   2
   3  -6   9 22.5276 5.69640   4
   3   6   9 28.8667 5.72236   4
  -3  -6  -9 23.9680 7.05719   1
   3   6   9 40.8549 7.30254   5
   4  -6   9 63.3705 10.2213   2
  -4   6  -9 81.9433 10.2129   7
   4  -6   9 87.5348 10.2649   4
  -4  -6  -9 87.3553 11.8841   1
   4   6   9 61.6179 8.83214   5
   5  -6   9 11.7547 5.70285   4
   5   6   9-1.24928 4.73754   5
  -5   7   9 419.832 25.1155   7
  -5  -7   9 421.920 24.5475   1
  -4   7   9 260.179 17.6157   7
  -4  -7   9 269.934 17.3880   1
  -3   7   9 283.664 17.0621   7
  -3  -7   9 281.146 16.8339   1
  -3   7   9 315.975 18.5863   5
  -2   7   9 545.363 24.7632   7
  -2   7   9 540.012 27.6476   5
  -2  -7   9 598.751 29.8927   8
  -1   7   9 177.347 10.8317   7
  -1   7   9 172.865 13.8894   5
  -1  -7   9 169.250 15.4418   2
  -1  -7   9 213.937 15.6388   8
  -1  -7   9 170.962 10.6812   4
   0  -7   9 199.647 11.4448   4
   0   7   9 210.559 15.4232   5
   0  -7   9 195.350 15.9447   2
   1  -7   9 593.093 25.1397   4
   1   7   9 628.065 30.4940   5
   1  -7   9 543.759 30.3530   2
   1  -7   9 574.578 30.3058   8
  -2  -7  -9 406.364 26.9838   1
   2  -7   9 417.851 25.9964   2
   2   7   9 461.572 25.4542   5
  -3  -7  -9 224.572 19.6574   1
   3  -7   9 217.556 18.2958   2
  -4   8   9 38.9249 7.62944   7
  -3   8   9 3.05341 4.03855   7
  -3  -8   9-1.58382 4.90307   8
  -3   8   9-1.22041 5.34295   5
  -2  -8   9 3.05939 4.73633   8
  -2  -8   9-1.77638 5.49987   2
  -2   8   9 6.43089 4.63932   5
  -1  -8   9 2.96318 4.06637   8
  -1  -8   9 6.21973 5.14662   2
  -1   8   9-1.32870 4.91698   5
   0  -8   9 35.7304 7.53600   8
   0  -8   9 52.1839 9.01666   2
   0   8   9 57.8583 8.87782   5
   1  -8   9 71.7130 10.0942   8
   1  -8   9 62.3847 9.82852   2
   1   8   9 73.4683 10.2038   5
   2  -8   9 8.20965 5.92704   2
  -6   0  10 574.206 31.4075   1
   6   0 -10 537.593 29.2395   6
   5   0 -10 854.541 37.7620   6
  -5   0  10 830.738 39.0863   1
   4   0 -10 268.368 16.4845   6
   3   0 -10 1109.79 44.2734   6
   2   0 -10 1128.55 44.5036   6
  -2   0  10 1103.35 39.2284   3
  -2   0  10 1111.15 42.5919   5
  -2   0  10 1105.64 37.0142   8
  -1   0  10 424.333 17.6625   3
  -1   0  10 443.337 20.0679   5
  -1   0  10 399.853 15.4747   8
   0   0  10 607.867 24.1121   1
   0   0  10 557.763 24.2232   2
   0   0  10 631.505 27.8702   4
   0   0 -10 541.043 21.8505   8
   1   0  10 1359.92 49.6221   7
  -1   0 -10 1453.67 52.3201   3
   1   0  10 1465.67 50.6609   1
   1   0  10 1486.45 52.5547   5
   1   0  10 1559.63 52.4148   2
  -1   0 -10 1413.41 50.0442   8
   1   0  10 1248.99 54.6161   4
   2   0  10 986.191 41.5120   4
   2   0  10 975.540 34.7214   7
  -2   0 -10 977.587 36.7064   1
  -2   0 -10 1105.24 39.4052   3
   2   0  10 1010.94 37.5088   5
   2   0  10 1003.88 37.8504   2
   3   0  10 535.245 28.3701   4
  -3   0 -10 568.506 24.1902   1
   3   0  10 553.413 24.1758   5
   4   0  10 1303.49 52.7117   4
  -4   0 -10 1192.35 43.5315   7
  -4   0 -10 1171.45 45.6800   1
   4   0  10 1225.18 45.1331   5
   5   0  10 722.531 37.6756   4
  -5   0 -10 740.638 35.9346   3
  -5   0 -10 770.459 32.5720   1
   5   0  10 766.435 30.0714   5
   6   0  10 63.9207 10.8554   4
  -6   0 -10 65.6051 10.2999   3
  -6  -1  10 26.2418 6.92869   1
   6  -1 -10 25.6199 6.36653   6
   6   1 -10 28.6434 6.82283   6
   5  -1 -10 4.63317 3.95884   6
   5   1 -10 7.03362 3.76432   6
  -5  -1  10 14.6055 5.15845   1
  -4   1  10 2.67272 1.57788   8
   4   1 -10 8.23120 3.61367   6
   4  -1 -10 6.09386 3.03217   6
  -4  -1  10 5.55762 3.68052   1
  -4   1  10 2.33223 2.57564   5
   3   1 -10-0.93382 2.89140   6
   3  -1 -10 0.92113 3.04896   6
  -3   1  10 1.49610 1.32221   3
  -3   1  10 7.73626 2.79058   5
  -2  -1  10 20.4827 2.80004   8
   2   1 -10 22.7381 4.79062   6
   2  -1 -10 13.4854 3.60896   6
  -2   1  10 13.6524 3.48039   5
  -1  -1  10 69.1163 5.04404   8
  -1  -1  10 54.7881 6.03725   5
  -1   1  10 58.9971 6.26957   5
   0  -1  10 126.206 7.64031   1
   0  -1 -10 112.762 7.79614   3
   0  -1  10 121.298 8.86845   5
   0   1  10 110.129 7.44867   2
   0  -1  10 116.098 9.07886   2
   0  -1  10 102.355 7.24935   8
   0   1  10 134.961 10.8991   4
   0  -1 -10 129.223 6.47645   8
  -1  -1 -10 34.9263 3.85506   8
   1   1  10 27.7839 3.80645   2
   1  -1  10 29.7865 4.68311   2
   1   1  10 32.6143 3.41878   7
   1   1  10 39.5623 6.02482   4
   1  -1  10 33.8877 3.58106   1
  -1  -1 -10 39.0261 4.90045   3
   1  -1  10 34.2992 4.60486   5
   1   1  10 25.3113 4.43505   5
   1  -1  10 40.7188 4.72254   8
   2   1  10 133.847 11.7383   4
   2   1  10 131.019 6.75198   7
  -2   1 -10 123.729 7.81794   1
  -2  -1 -10 122.133 9.67804   1
  -2   1 -10 120.324 9.86706   3
  -2  -1 -10 131.938 9.91906   3
   2  -1  10 132.196 9.25654   5
   2   1  10 127.053 8.98584   2
   2   1  10 131.540 9.61788   5
   2  -1  10 142.306 10.5650   2
   2  -1  10 127.422 7.32962   1
   3  -1  10 18.0784 4.43076   2
   3   1  10 22.5381 5.97607   4
  -3  -1 -10 14.7079 4.40263   3
  -3   1 -10 17.1388 3.30165   1
  -3  -1 -10 17.2378 4.22187   1
   3  -1  10 14.5473 3.54528   5
   3   1  10 14.3650 3.74066   5
   3  -1  10 22.2937 3.34932   1
  -4   1 -10 1.35181 2.68311   7
   4   1  10 8.45958 4.94979   4
  -4   1 -10 2.36372 3.91212   3
   4  -1  10 4.27960 2.62956   5
   4   1  10 3.74151 2.83827   5
  -4  -1 -10 3.59346 3.40704   1
  -4   1 -10-0.62747 2.49102   1
  -5   1 -10 8.42070 3.96349   7
   5  -1  10 12.9579 5.53126   4
   5   1  10 6.42888 5.15638   4
  -5   1 -10 9.52400 5.40458   3
   5   1  10 6.37661 3.22077   5
  -5  -1 -10 8.15864 4.62850   1
  -6  -1 -10 5.85213 5.21867   1
   6  -1  10 9.41639 6.79480   4
   6   1  10 7.48717 6.19786   4
  -6   1 -10 4.52737 4.99840   3
  -6  -2  10 297.182 20.7906   1
   6  -2 -10 286.228 19.7264   6
   6   2 -10 320.041 20.6045   6
  -5  -2  10 502.070 26.6875   1
   5  -2 -10 462.496 25.2058   6
   5   2 -10 514.360 26.0847   6
  -4  -2  10 1264.84 48.0104   1
   4   2 -10 1119.04 46.7549   6
   4  -2 -10 1183.96 46.9960   6
  -4   2  10 1129.72 44.5507   5
  -3  -2  10 660.912 29.3205   1
   3   2 -10 736.267 30.7899   6
   3  -2 -10 645.355 29.4256   6
  -3   2  10 666.238 28.9384   5
  -2  -2  10 448.528 21.3865   1
   2   2 -10 520.254 24.2581   6
   2  -2 -10 549.162 24.3172   6
  -2   2  10 484.734 22.8304   5
  -2  -2  10 504.086 21.1801   8
  -1   2  10 544.098 25.2168   5
  -1   2  10 586.298 22.4752   2
  -1  -2  10 579.523 23.6548   8
   0  -2  10 683.271 24.5152   1
   0  -2 -10 662.507 26.4725   3
   0  -2  10 676.190 27.5536   8
   0  -2  10 657.341 30.2465   4
   0   2  10 681.445 24.9485   2
   0  -2  10 691.775 30.1347   2
   0  -2 -10 668.682 23.7713   8
   0   2  10 726.384 31.2627   4
   1   2  10 853.894 28.3577   7
  -1  -2 -10 791.591 32.5570   3
   1   2  10 855.191 30.7925   2
   1   2  10 894.650 34.7165   5
   1  -2  10 844.470 35.3962   2
   1  -2  10 846.772 27.9828   1
  -1  -2 -10 885.711 30.9963   8
   1  -2  10 758.318 33.0201   8
   1   2  10 832.330 36.3281   4
   1  -2  10 697.821 34.7988   4
   2   2  10 1133.62 45.7327   4
   2  -2  10 1053.42 45.0843   4
   2  -2  10 1079.52 36.2834   1
  -2  -2 -10 1124.16 43.9478   1
   2   2  10 1121.93 42.5979   5
   2  -2  10 1110.75 44.5251   2
   2  -2  10 1002.99 42.3854   8
   3   2  10 1342.49 52.4277   4
   3  -2  10 1285.90 52.0988   4
  -3   2 -10 1252.76 43.4571   1
  -3  -2 -10 1231.07 49.0755   1
  -3   2 -10 1230.50 49.7506   3
   3  -2  10 1360.57 51.4816   2
   3   2  10 1157.12 47.2388   5
   4   2  10 571.160 30.3687   4
   4  -2  10 528.357 29.6247   4
  -4   2 -10 607.245 26.3295   7
  -4   2 -10 585.659 29.2320   3
  -4  -2 -10 596.191 28.0956   1
   4   2  10 594.949 26.3071   5
   5  -2  10 234.569 19.1813   4
   5   2  10 277.769 20.3115   4
  -5   2 -10 278.659 16.3073   7
  -5   2 -10 287.816 19.2917   3
  -5  -2 -10 279.591 17.9118   1
   5   2  10 282.057 15.5855   5
   6   2  10 294.689 22.8971   4
  -6  -2 -10 340.490 21.2573   1
  -6  -3  10 12.9967 5.73688   1
   6  -3 -10 8.00884 5.18762   6
   6   3 -10 6.88090 4.97104   6
  -5  -3  10-1.23185 4.20308   1
   5  -3 -10 9.21554 4.86049   6
   5   3 -10 1.18799 3.80769   6
  -5   3  10 3.92110 3.24527   5
   4   3 -10 1.03464 2.70707   6
   4  -3 -10-3.00717 3.10318   6
  -4  -3  10 4.06323 4.03068   1
  -4   3  10 4.10727 2.88355   5
   3   3 -10 0.91207 2.61574   6
   3  -3 -10 0.88314 2.92421   6
  -3  -3  10 5.62028 3.25568   1
  -3   3  10 5.88589 3.11259   5
  -2  -3  10 22.1146 4.05222   8
   2   3 -10 16.5509 4.36984   6
   2  -3 -10 27.0843 4.89222   6
  -2  -3  10 17.8036 3.42443   1
  -2   3  10 19.4122 4.35036   5
  -1  -3  10 0.70671 2.10822   8
  -1   3  10 0.61779 1.07763   2
   1  -3 -10-0.68685 1.53017   3
  -1  -3  10 0.37726 1.39593   1
  -1   3  10 1.69037 2.42239   5
   0  -3  10-0.76526 2.00231   8
   0  -3  10-3.09085 2.82725   2
   0   3  10 0.98028 3.24428   4
   0  -3  10-0.96074 2.63641   4
   0  -3  10 1.28285 0.68687   1
   0  -3  10 1.23437 0.79413   1
   0   3  10 4.27227 2.82786   5
   0  -3 -10-0.25710 1.08486   8
   1  -3  10 0.85968 2.24926   8
   1  -3  10 2.11927 2.90772   2
   1   3  10 1.00570 2.75974   4
   1  -3  10-1.01442 3.02615   4
  -1  -3 -10 1.07083 2.50592   1
   1   3  10-0.87250 2.79584   5
   2  -3  10 4.90857 2.92923   8
   2  -3  10-1.17194 3.06686   2
   2   3  10 2.20437 3.41263   4
   2  -3  10 5.64254 3.49410   4
  -2  -3 -10 1.09950 3.40432   1
   2   3  10 0.89681 2.67602   5
   3  -3  10 6.36810 4.21549   2
   3   3  10 1.20532 3.30810   4
   3  -3  10-1.23533 2.89157   4
  -3  -3 -10 5.62363 3.72279   1
   3   3  10 2.75394 3.13217   5
   3  -3  10 1.13914 2.98108   8
  -4   3 -10 3.79259 3.33096   7
   4  -3  10-1.39670 5.29725   4
   4   3  10 1.36874 4.53180   4
  -4  -3 -10 7.13558 4.92164   1
   4   3  10 10.1284 4.17478   5
   4  -3  10 6.96186 4.46373   2
  -5   3 -10 29.8186 6.13470   7
   5  -3  10 35.3550 8.06794   4
   5   3  10 37.9837 8.47038   4
  -5   3 -10 37.1582 7.73247   3
   5   3  10 43.3982 6.32919   5
  -5  -3 -10 50.6064 8.26429   1
  -6   3 -10 6.79787 4.87265   7
  -6  -3 -10 1.43810 5.18809   1
   6  -4 -10 206.718 16.3093   6
   6   4 -10 260.643 18.1478   6
  -6  -4  10 232.571 17.8589   1
  -5  -4  10 423.553 24.3743   1
   5  -4 -10 473.283 24.8882   6
   5   4 -10 483.055 25.2399   6
  -4  -4  10 683.183 30.3441   1
   4  -4 -10 653.345 29.8922   6
   4   4 -10 653.625 30.2280   6
  -4   4  10 631.713 28.7168   5
  -3  -4  10 532.079 24.1696   1
   3   4 -10 560.158 25.6194   6
   3  -4 -10 523.063 24.7042   6
  -3   4  10 532.116 25.0483   5
   2   4 -10 345.098 17.0756   6
   2  -4 -10 399.813 17.6357   6
  -2   4  10 397.255 18.3710   5
  -2  -4  10 375.262 15.0118   1
  -2  -4  10 363.742 17.5607   8
   1  -4 -10 741.088 26.3564   3
  -1   4  10 714.688 31.6345   5
  -1  -4  10 768.048 26.2382   1
   1  -4 -10 701.995 24.2582   8
  -1  -4  10 729.195 31.1530   8
   0   4  10 748.599 26.1960   7
   0   4  10 752.573 32.8045   5
   0  -4  10 747.377 32.3710   8
   0   4  10 737.624 32.4472   4
   0  -4  10 792.753 33.1038   4
  -1  -4 -10 308.926 19.6767   1
   1  -4  10 306.410 17.8129   8
   1   4  10 302.030 17.6381   4
   1  -4  10 323.981 18.1280   4
   2   4  10 936.549 38.5980   4
   2  -4  10 882.964 38.2847   4
  -2  -4 -10 911.181 40.1304   1
   2   4  10 845.408 37.0744   5
   2  -4  10 852.988 38.0203   8
   3   4  10 1144.40 46.2287   4
   3  -4  10 1111.97 46.2019   4
  -3  -4 -10 1008.68 45.9262   1
   3   4  10 1057.00 44.1971   5
   3  -4  10 1128.88 46.8010   8
   4  -4  10 455.697 25.4222   4
   4   4  10 412.857 24.4061   4
  -4   4 -10 450.338 23.5289   7
  -4  -4 -10 419.834 24.6986   1
   4   4  10 436.196 22.8462   5
  -5   4 -10 323.746 19.5521   7
   5  -4  10 336.465 22.6229   4
   5   4  10 296.389 21.3931   4
  -5  -4 -10 303.531 21.2516   1
   5   4  10 292.024 18.1267   5
  -6   4 -10 254.512 18.3251   7
   6  -5 -10-1.27993 4.10161   6
   6   5 -10 2.68331 4.57703   6
  -6  -5  10 4.21724 5.45545   1
   5  -5 -10 74.7706 9.15691   6
   5   5 -10 82.8311 9.73636   6
  -5  -5  10 70.7772 9.29706   1
   4  -5 -10-2.90857 3.76273   6
   4   5 -10-1.01158 3.55118   6
  -4  -5  10-1.98606 4.34775   1
  -4   5  10 0.93252 3.36339   5
   3   5 -10 76.5051 8.09398   6
   3  -5 -10 104.320 8.98355   6
  -3   5  10 96.7064 9.25781   5
  -3  -5  10 101.583 8.66538   1
  -2  -5  10 1.03908 2.85139   8
  -2  -5  10-0.55262 2.41949   1
   2   5 -10 3.23118 3.13488   6
   2  -5 -10 0.78131 2.74264   6
  -2   5  10 1.00912 3.73388   5
  -1  -5  10 5.05965 3.45900   8
  -1  -5  10 7.13239 2.04829   1
  -1  -5  10 11.0085 4.16304   4
  -1  -5  10 5.50509 4.41556   2
   1   5 -10 6.31484 3.07111   6
   1  -5 -10 17.8008 4.79689   6
  -1   5  10 3.09665 3.08705   5
   0  -5  10 8.44320 3.50264   8
   0   5  10 7.96978 1.88430   7
   0  -5  10 8.73628 4.38873   2
   0   5  10 11.3021 3.88243   4
   0  -5  10 7.90641 3.78583   4
   0   5  10 7.33591 3.78855   5
   1  -5  10 4.50633 3.36265   8
   1  -5  10 1.28717 3.53391   2
   1   5  10 6.41953 3.39517   4
   1  -5  10 2.82608 3.02075   4
   2  -5  10 71.7538 9.05777   8
   2   5  10 88.4221 8.99634   4
   2  -5  10 78.9199 8.69732   4
  -2  -5 -10 72.3207 10.3372   1
   2   5  10 86.7041 9.32547   5
   2  -5  10 98.0115 11.1978   2
   3  -5  10 10.9313 4.81799   8
   3  -5  10 15.4307 5.86820   2
   3   5  10 12.5253 4.82531   4
   3  -5  10 15.1945 4.85658   4
  -3  -5 -10 13.3208 5.89048   1
   3   5  10 20.6357 5.21517   5
   4  -5  10 79.6633 11.1514   2
  -4   5 -10 60.2904 8.84853   7
   4  -5  10 54.9356 8.86829   4
   4   5  10 86.6192 10.1932   4
  -4  -5 -10 59.5178 9.47473   1
   4   5  10 58.3386 8.24507   5
   4  -5  10 44.3197 8.51050   8
  -5   5 -10 9.12440 5.70827   7
   5  -5  10-1.57667 5.53612   4
   5   5  10 13.9455 6.28195   4
   5   5  10 3.47431 4.39300   5
   6  -6 -10 271.505 18.5291   6
  -5   6  10 412.950 23.9048   7
   5  -6 -10 374.843 21.3960   6
  -5  -6  10 379.885 22.5354   1
  -4   6  10 216.719 15.6370   7
   4  -6 -10 198.099 13.6964   6
   4   6 -10 212.639 14.6175   6
  -4   6  10 200.541 14.2255   5
  -4  -6  10 209.598 14.7324   1
  -3   6  10 417.344 21.5402   7
   3  -6 -10 429.177 20.7029   6
   3   6 -10 392.544 20.5481   6
  -3   6  10 438.564 22.8521   5
  -3  -6  10 425.662 20.6675   1
  -2   6  10 509.528 23.0248   7
   2   6 -10 488.486 23.0746   6
   2  -6 -10 537.593 23.3447   6
  -2  -6  10 502.002 21.8343   1
  -2   6  10 553.783 26.8131   5
  -2  -6  10 540.060 27.2405   8
   1   6 -10 251.010 14.8435   6
   1  -6 -10 281.421 15.2478   6
  -1   6  10 313.996 18.7552   5
  -1  -6  10 293.833 20.2106   2
  -1   6  10 284.263 15.9676   4
  -1  -6  10 293.826 16.3897   4
  -1  -6  10 321.620 18.8642   8
   0   6  10 204.325 15.2771   5
   0  -6  10 237.701 17.0697   2
   0  -6  10 225.127 16.0005   8
   0   6  10 234.207 13.8605   4
   0  -6  10 242.330 14.1553   4
   1   6  10 961.451 37.4743   4
   1  -6  10 992.625 38.0253   4
   1  -6  10 873.611 41.5271   2
   2   6  10 593.952 26.1414   4
   2  -6  10 533.782 25.6545   4
  -2  -6 -10 509.785 29.9866   1
   2   6  10 518.837 27.3754   5
   2  -6  10 479.754 28.5721   2
   2  -6  10 532.759 28.5852   8
   3  -6  10 329.527 19.2020   4
   3   6  10 302.538 18.6566   4
  -3  -6 -10 319.843 22.4287   1
   3  -6  10 298.223 21.8195   2
   3   6  10 335.757 20.5833   5
   3  -6  10 293.591 20.8703   8
   4  -6  10 494.991 26.7039   4
  -4  -6 -10 493.504 29.6928   1
   4  -6  10 450.938 28.7369   2
   4   6  10 469.745 26.2589   5
   5  -6  10 357.758 23.5044   4
   5   6  10 342.875 21.5275   5
  -5   7  10 4.18042 5.15697   7
  -5  -7  10 2.51429 5.40555   1
  -4   7  10 1.17760 4.24706   7
  -3  -7  10-1.42563 4.41338   8
  -3   7  10-1.93401 3.75267   7
  -3   7  10 3.49898 4.31553   5
  -2  -7  10 17.9180 5.72888   8
  -2   7  10 14.4519 4.30430   7
  -2  -7  10 24.1782 7.44543   2
  -2   7  10 19.7141 5.79347   5
  -1  -7  10 13.3935 5.34900   8
  -1  -7  10 22.9656 6.48758   2
  -1   7  10 23.8995 6.00924   5
   0  -7  10 10.8926 5.04255   8
   0  -7  10 2.89554 4.48704   2
   0   7  10 7.73534 4.77508   5
   1  -7  10 28.2294 6.46692   8
   1  -7  10 32.7400 7.13704   2
   1   7  10 30.7382 6.97074   5
   2  -7  10-1.50254 4.48241   8
   2  -7  10-3.25061 5.20824   2
  -2  -7 -10-1.81561 6.19376   1
   2   7  10 1.38905 4.30030   5
   3  -7  10 1.74923 4.80308   2
   3   7  10 11.4211 6.02532   5
  -4   8  10 227.385 16.4844   7
  -3   8  10 218.366 16.3217   5
  -2   8  10 265.885 18.8973   5
  -2  -8  10 242.911 21.0506   2
  -2  -8  10 304.797 21.0698   8
  -1   8  10 255.271 17.8607   5
  -1  -8  10 199.177 17.3809   2
  -1  -8  10 202.187 17.0213   8
   0   8  10 296.153 20.7885   5
   0  -8  10 344.632 22.6851   2
   0  -8  10 345.171 22.2323   8
   1  -8  10 304.029 21.1392   2
   1  -8  10 263.579 19.8652   8
   6   0 -11-2.79426 4.90474   6
  -6   0  11-1.65264 5.63814   1
   5   0 -11 2.44187 3.77969   6
  -5   0  11-1.42939 4.26405   1
   4   0 -11 1.09437 3.26480   6
  -3   0  11 0.51923 1.11630   8
  -3   0  11 0.41169 2.01525   3
  -3   0  11-0.85571 2.34821   5
  -2   0  11 0.79878 0.99156   8
  -2   0  11 0.89273 1.80936   3
   2   0 -11 2.07188 3.42846   6
  -2   0  11-0.83139 2.48021   5
  -1   0  11-0.78865 2.16411   2
  -1   0  11 0.80597 2.21162   5
  -1   0  11 0.26693 1.10424   8
   0   0 -11-1.25990 1.90329   8
   0   0  11 0.69325 2.06817   2
   0   0  11 1.08402 2.69075   4
   0   0  11-0.60211 1.22047   1
  -1   0 -11 0.53034 1.86163   8
   1   0  11 0.72790 2.17145   2
   1   0  11-1.13179 2.14560   1
   1   0  11 0.51317 2.16496   7
   1   0  11 4.67288 2.73383   4
  -1   0 -11 0.76929 2.20487   3
   1   0  11-0.78724 2.25631   5
   2   0  11 0.81828 2.34550   2
   2   0  11 4.42964 2.51046   7
   2   0  11 2.60738 3.41108   4
  -2   0 -11 0.68807 2.48169   1
  -2   0 -11-0.89336 2.95671   3
   2   0  11 1.56790 2.42712   5
   3   0  11 4.22666 4.03801   4
  -3   0 -11-1.06138 3.16625   3
  -3   0 -11-0.73969 2.80457   1
   3   0  11 0.77585 2.40186   5
   3   0  11 0.93630 2.79313   2
   4   0  11-1.55891 4.46801   4
   4   0  11-1.48753 3.07692   5
  -4   0 -11 1.60192 3.17823   1
   5   0  11 3.46111 4.29615   4
  -5   0 -11 1.42265 4.85377   3
  -6  -1  11 399.861 25.1087   1
   6  -1 -11 369.866 23.0696   6
   6   1 -11 367.351 23.3045   6
  -6   1  11 405.543 25.9532   1
  -5  -1  11 686.676 32.9051   1
   5  -1 -11 597.759 30.1891   6
   5   1 -11 594.306 30.3463   6
   4   1 -11 1012.07 41.9514   6
   4  -1 -11 961.541 41.1828   6
  -4  -1  11 1028.02 42.5648   1
  -4   1  11 932.973 39.1003   5
   3   1 -11 1578.33 59.7879   6
   3  -1 -11 1567.67 59.5276   6
  -3   1  11 1540.87 57.8244   5
   2   1 -11 1460.66 54.7102   6
   2  -1 -11 1398.92 54.0439   6
  -2   1  11 1386.34 52.1389   5
  -2  -1  11 1347.51 47.5134   8
  -1  -1  11 526.719 24.3740   5
  -1   1  11 547.617 24.6139   5
  -1  -1  11 546.593 21.2013   8
  -1   1  11 511.399 22.8334   2
   0  -1  11 412.754 17.3439   1
   0  -1 -11 387.371 18.0921   3
   0  -1  11 402.828 19.6580   5
   0   1  11 375.999 17.3773   2
   0  -1  11 396.326 19.7971   2
   0  -1  11 393.297 17.3667   8
   0   1  11 464.216 22.8571   4
   0  -1 -11 382.539 15.4441   8
   1   1  11 430.259 17.8893   7
  -1  -1 -11 437.105 20.8030   3
   1  -1  11 466.511 21.5109   5
   1  -1  11 446.751 18.1331   1
   1   1  11 458.915 21.8385   5
   1   1  11 466.911 20.0246   2
   1  -1  11 503.990 22.6826   2
   1  -1  11 446.115 20.4374   8
  -1  -1 -11 438.111 18.6798   8
   1   1  11 451.679 24.2284   4
   2   1  11 214.004 16.0942   4
   2   1  11 190.553 9.45894   7
  -2  -1 -11 211.617 13.5495   1
  -2   1 -11 219.988 13.9999   3
  -2  -1 -11 214.980 13.5725   3
   2  -1  11 213.449 12.8321   5
   2   1  11 199.141 12.1885   2
   2   1  11 202.398 12.9184   5
   2  -1  11 202.500 13.6411   2
   2  -1  11 230.557 10.5915   1
   3   1  11 548.691 28.4809   4
   3  -1  11 504.644 20.9920   1
  -3   1 -11 493.429 21.6456   1
  -3  -1 -11 508.409 24.3244   1
  -3  -1 -11 515.095 25.3833   3
   3  -1  11 529.762 23.2011   5
   3   1  11 527.360 23.9234   5
   3  -1  11 457.944 24.6972   2
   4   1  11 885.658 42.8113   4
  -4  -1 -11 900.669 38.0311   1
  -4   1 -11 929.874 40.9608   3
  -4  -1 -11 936.404 40.8853   3
   4  -1  11 944.644 36.1158   5
   4   1  11 921.435 37.1390   5
   5  -1  11 707.280 37.3993   4
   5   1  11 724.516 37.7642   4
  -5  -1 -11 706.126 32.4074   1
  -5   1 -11 765.727 36.2656   3
   5   1  11 717.785 30.2250   5
   6  -2 -11 17.9959 5.76624   6
   6   2 -11 22.6595 6.55874   6
  -6  -2  11 25.9612 7.39823   1
  -5  -2  11-1.31212 4.20456   1
   5  -2 -11 1.20927 3.74360   6
   5   2 -11 2.47604 3.96712   6
  -4  -2  11 16.3837 4.81077   1
   4  -2 -11 12.9513 4.22131   6
  -4   2  11 13.0457 3.91064   5
  -3  -2  11-4.42491 3.19198   1
   3   2 -11 3.08812 2.55547   6
   3  -2 -11 4.01702 3.71616   6
  -3   2  11 5.21598 3.21697   5
  -2  -2  11 80.6950 7.05764   1
   2   2 -11 64.7115 7.88127   6
   2  -2 -11 57.5268 7.29655   6
  -2   2  11 74.5537 7.64298   5
  -2  -2  11 88.8365 6.64985   8
  -1  -2  11 44.5199 4.99859   8
  -1   2  11 45.7068 5.97264   5
  -1   2  11 47.2181 4.58659   2
   0  -2  11 37.0818 4.82121   8
   0  -2  11 47.4005 6.33175   2
   0   2  11 43.2450 6.67373   4
   0  -2  11 36.1034 6.19531   4
   0  -2  11 38.8060 3.83761   1
   0  -2 -11 32.4792 4.32077   3
   0   2  11 36.9417 3.84153   2
   0  -2 -11 34.4161 3.01094   8
   1  -2  11 3.07748 2.38433   8
  -1  -2 -11 1.31863 1.74759   8
   1  -2  11 3.93166 2.93424   2
   1   2  11 3.66175 1.45865   7
   1   2  11 9.18295 3.29175   4
   1  -2  11 7.99126 2.98892   4
   1   2  11 3.30131 1.99272   2
  -1  -2 -11 0.70626 2.10977   3
   1  -2  11 3.43106 1.23672   1
   1   2  11 9.58044 3.60467   5
   2  -2  11 15.3721 4.46196   2
   2   2  11 15.3220 4.61584   4
   2  -2  11 6.45715 3.71511   4
   2  -2  11 8.58346 1.71865   1
  -2  -2 -11 12.1362 4.35966   1
   2   2  11 10.6099 3.81452   5
   2  -2  11 12.8116 3.56562   8
   3  -2  11 74.3030 8.99286   2
   3   2  11 84.4753 10.2122   4
   3  -2  11 63.8699 9.18419   4
  -3   2 -11 78.5481 8.92938   3
  -3  -2 -11 72.0373 8.59136   1
   3   2  11 67.0698 7.48858   5
  -4   2 -11 22.6232 4.68545   7
   4   2  11 25.8049 6.42928   4
   4  -2  11 13.9156 5.60537   4
  -4   2 -11 16.4625 5.26976   3
  -4  -2 -11 14.2391 4.99643   1
   4   2  11 16.0171 4.51461   5
   4  -2  11 21.2023 5.72557   2
  -5   2 -11 29.1958 5.70909   7
   5  -2  11 29.4150 7.34638   4
   5   2  11 22.1241 6.94742   4
  -5   2 -11 31.6232 7.47288   3
   5   2  11 18.0368 4.89009   5
  -5  -2 -11 37.0755 7.18327   1
  -6  -2 -11 2.65192 5.59451   1
   6   3 -11 133.546 13.0240   6
  -6  -3  11 106.052 12.2570   1
   6  -3 -11 97.7900 11.6952   6
  -5  -3  11 596.336 30.2122   1
   5  -3 -11 575.935 29.4908   6
   5   3 -11 606.512 30.2490   6
  -5   3  11 635.259 27.6664   5
  -4  -3  11 1245.92 47.5797   1
   4   3 -11 1092.30 46.9887   6
   4  -3 -11 1141.87 46.9572   6
  -4   3  11 1154.70 45.4346   5
  -3  -3  11 980.497 39.2366   1
   3   3 -11 1024.54 41.2650   6
   3  -3 -11 934.650 40.1252   6
  -3   3  11 988.710 40.0003   5
  -2  -3  11 593.334 25.0826   1
   2   3 -11 615.851 28.3958   6
   2  -3 -11 660.727 28.6811   6
  -2   3  11 638.123 28.0802   5
  -2  -3  11 559.795 25.7316   8
  -1  -3  11 997.298 34.9135   1
   1  -3 -11 1000.84 34.8856   3
  -1   3  11 966.734 39.8545   5
  -1   3  11 939.952 33.1069   2
  -1  -3  11 1018.85 38.5590   8
  -1  -3  11 960.720 41.7036   2
   0  -3  11 366.587 13.0563   1
   0  -3 -11 410.563 17.4306   3
   0   3  11 362.162 14.1858   2
   0   3  11 385.393 20.0013   5
   0  -3  11 426.525 21.6412   2
   0  -3  11 366.929 18.8629   8
   0  -3  11 375.639 13.0014   1
   0   3  11 394.884 21.1207   4
   0  -3  11 431.255 21.6682   4
   1  -3  11 70.2716 8.62684   4
   1   3  11 80.0349 8.38198   5
   1  -3  11 81.6615 8.92552   2
  -1  -3 -11 92.1507 6.44216   8
   1  -3  11 92.4512 8.56272   8
   1   3  11 88.9549 9.40164   4
   2   3  11 678.444 32.6399   4
   2  -3  11 661.231 32.7370   4
  -2  -3 -11 678.642 32.1994   1
   2   3  11 699.221 30.5883   5
   2  -3  11 683.729 32.6176   2
   2  -3  11 665.694 30.7285   8
   3   3  11 632.455 31.0406   4
   3  -3  11 614.607 31.0571   4
  -3  -3 -11 565.264 29.2083   1
   3  -3  11 587.746 30.6284   2
   3   3  11 614.044 28.1869   5
   4  -3  11 358.502 23.1306   4
   4   3  11 409.272 24.1882   4
  -4   3 -11 356.502 19.7517   7
  -4  -3 -11 345.394 21.4182   1
   4  -3  11 331.679 22.2129   2
   4   3  11 369.577 19.8968   5
   5  -3  11 411.299 26.7092   4
  -5   3 -11 428.405 23.0336   7
  -5  -3 -11 446.479 25.6246   1
   5   3  11 417.807 22.0994   5
  -6  -4  11 8.55358 6.01755   1
   6  -4 -11 5.45854 5.41843   6
   6   4 -11 5.66302 4.97362   6
  -5  -4  11 87.3583 10.1619   1
   5  -4 -11 98.0521 10.1229   6
   5   4 -11 78.1151 9.74070   6
  -4  -4  11-0.99963 3.41014   1
   4   4 -11-2.18266 3.49710   6
   4  -4 -11 1.05284 3.48442   6
  -4   4  11-0.94598 3.22714   5
  -3  -4  11 21.2271 4.49115   1
   3   4 -11 16.6232 4.31406   6
   3  -4 -11 16.0564 4.02011   6
  -3   4  11 14.6450 4.30752   5
  -2  -4  11 12.4909 3.98343   8
  -2   4  11 6.15125 1.26410   2
   2   4 -11 14.1620 4.69383   6
   2  -4 -11 11.9302 4.09683   6
  -2  -4  11 10.1059 3.05674   1
  -2   4  11 13.8577 4.18367   5
  -1  -4  11 16.9339 4.26949   8
   1  -4 -11 16.6656 2.85858   3
  -1  -4  11 16.8362 2.58828   1
  -1   4  11 18.9800 4.91864   5
   0   4  11 111.979 5.83022   7
   0   4  11 124.747 10.4634   5
   0  -4  11 112.353 9.77118   8
   0   4  11 99.6601 9.79921   4
   0  -4  11 120.045 10.4555   4
   1  -4  11-2.06331 2.83105   8
   1   4  11 2.14276 3.31681   4
   1  -4  11-1.08350 2.83496   4
   1   4  11-1.02917 3.07025   5
   2   4  11 127.395 11.6264   4
   2  -4  11 98.3531 10.5897   4
  -2  -4 -11 119.357 12.0172   1
   2   4  11 122.864 10.7509   5
   2  -4  11 104.823 10.3810   8
   3   4  11 15.4244 5.45072   4
   3  -4  11 22.4852 6.31065   4
  -3  -4 -11 19.2213 6.34869   1
   3   4  11 16.2641 4.94453   5
   3  -4  11 16.7595 5.36172   8
   4  -4  11-1.47761 4.40913   4
   4   4  11 2.88074 4.46023   4
   4   4  11 3.26092 3.81697   5
  -5   4 -11 15.4468 5.65973   7
   5  -4  11 11.8051 7.12447   4
   5   4  11 4.94774 6.26419   4
  -5  -4 -11 10.5207 6.35159   1
   5   4  11 16.0188 4.85384   5
   6  -5 -11 309.718 20.8160   6
   6   5 -11 328.253 21.4040   6
  -6  -5  11 303.677 20.9502   1
   5  -5 -11 358.370 21.1975   6
   5   5 -11 352.263 21.5956   6
  -5  -5  11 355.136 21.4477   1
   4  -5 -11 500.069 24.5521   6
   4   5 -11 497.312 24.8578   6
  -4   5  11 434.601 23.3017   5
  -4  -5  11 469.659 23.8357   1
   3   5 -11 614.205 28.2931   6
   3  -5 -11 598.062 27.7975   6
  -3   5  11 630.725 29.2109   5
  -3  -5  11 627.583 27.0015   1
   2   5 -11 835.898 36.1638   6
   2  -5 -11 891.091 36.2566   6
  -2   5  11 858.128 37.8362   5
  -2  -5  11 897.960 33.2606   1
  -2  -5  11 903.807 38.2886   8
   1   5 -11 437.737 22.1812   6
   1  -5 -11 475.115 22.7220   6
   1  -5 -11 474.624 18.2605   3
  -1  -5  11 439.850 17.0154   1
  -1   5  11 517.026 24.8185   5
  -1  -5  11 397.364 24.8935   2
  -1   5  11 482.862 23.7599   4
  -1  -5  11 476.290 23.6957   4
  -1  -5  11 456.874 23.5734   8
   0   5  11 267.646 17.6589   5
   0  -5  11 316.242 18.5222   8
   0   5  11 307.124 17.5699   4
   0  -5  11 284.232 17.2774   4
   1   5  11 380.764 20.8932   4
   1  -5  11 364.175 20.7001   4
   1  -5  11 389.501 22.0343   8
   2   5  11 273.956 16.8628   4
   2  -5  11 210.587 15.4639   4
  -2  -5 -11 221.325 18.0336   1
   2   5  11 255.849 16.7609   5
   2  -5  11 216.592 17.3589   2
   2  -5  11 239.314 16.9907   8
   3   5  11 379.066 22.5573   4
   3  -5  11 386.695 22.9139   4
  -3  -5 -11 413.663 25.2684   1
   3  -5  11 368.683 24.4107   2
   3   5  11 402.359 22.6581   5
   3  -5  11 430.226 24.6064   8
   4  -5  11 366.746 23.6324   4
   4   5  11 386.875 23.6538   4
  -4  -5 -11 414.096 25.6268   1
   4  -5  11 358.901 24.9272   2
   4   5  11 394.809 22.7374   5
   4  -5  11 423.823 25.4534   8
   5  -5  11 447.460 28.2087   4
   5   5  11 479.494 28.7945   4
  -5   5 -11 458.359 26.0532   7
   5   5  11 483.062 25.5010   5
  -5   6  11 33.8666 7.51024   7
   5  -6 -11 27.4737 6.44185   6
  -5  -6  11 44.7741 8.26393   1
  -4   6  11 6.89398 4.75692   7
  -4  -6  11 5.01038 4.14968   1
   4  -6 -11 7.00172 4.46056   6
  -4   6  11 5.36198 4.52808   5
  -3  -6  11 17.7464 5.48788   8
  -3   6  11 16.7910 4.80151   7
  -3  -6  11 17.1366 4.82315   1
   3   6 -11 31.4721 5.76757   6
   3  -6 -11 21.5003 5.06855   6
  -3   6  11 22.7107 5.82756   5
  -2  -6  11 23.2633 5.62190   8
  -2   6  11 30.0340 4.99731   7
   2   6 -11 32.6941 5.35927   6
   2  -6 -11 21.9628 4.70196   6
  -1  -6  11 42.1368 6.91591   8
  -1  -6  11 46.3625 8.24790   2
  -1   6  11 54.7236 7.11281   4
  -1  -6  11 37.5062 6.36951   4
   1   6 -11 54.8977 6.63412   6
   1  -6 -11 45.0716 6.20900   6
  -1   6  11 52.8848 7.71664   5
   0  -6  11 16.2226 5.21924   8
   0  -6  11 33.2987 7.11791   2
   0   6  11 32.8386 5.73966   4
   0  -6  11 19.0313 4.74519   4
   0   6  11 29.3572 6.12076   5
   1  -6  11 16.9548 4.98745   8
   1  -6  11 24.3339 6.41068   2
   1   6  11 24.7781 5.15113   4
   1  -6  11 18.6141 4.97314   4
   2  -6  11 28.1076 6.65479   8
   2  -6  11 23.7024 6.61455   2
   2   6  11 41.2974 7.06462   4
   2  -6  11 30.9500 6.13735   4
  -2  -6 -11 47.3821 9.44626   1
   2   6  11 31.1543 6.69730   5
   3  -6  11 4.55736 4.87202   8
   3  -6  11 6.91253 6.06948   2
   3  -6  11 6.01363 4.77658   4
  -3  -6 -11 6.94416 6.26412   1
   3   6  11 7.99649 4.55092   5
   4  -6  11 23.4564 6.48877   4
   4   6  11 17.4949 5.92567   5
   5  -6  11 9.64746 6.52426   4
  -4   7  11 259.204 17.5230   7
  -3   7  11 489.979 24.4209   7
  -3   7  11 512.990 26.7795   5
  -3  -7  11 489.918 27.7894   8
  -2   7  11 437.793 24.0834   5
  -2  -7  11 414.675 24.2218   8
  -1   7  11 236.124 16.9308   5
  -1  -7  11 217.330 17.7340   2
  -1  -7  11 212.440 16.7297   8
   0   7  11 330.110 21.2464   5
   0  -7  11 381.246 23.3179   2
   0  -7  11 331.431 21.7918   8
   1   7  11 505.037 27.2363   5
   1  -7  11 472.056 27.4703   2
   1  -7  11 452.763 26.5848   8
  -2  -7 -11 281.266 22.0223   1
   2   7  11 244.063 18.6618   5
   2  -7  11 298.753 21.5214   2
   2  -7  11 268.656 19.7367   8
  -3   8  11 1.32069 4.76313   5
  -2   8  11 44.7060 8.04723   5
  -1  -8  11 64.5990 10.1321   8
  -1   8  11 86.2686 10.6987   5
   6   0 -12 477.317 27.6479   6
  -6   0  12 522.168 30.2370   1
   5   0 -12 249.390 17.2984   6
  -5   0  12 225.178 17.9291   1
   4   0 -12 433.965 23.6908   6
   3   0 -12 1020.60 42.0282   6
  -3   0  12 954.913 32.5344   8
   2   0 -12 1066.97 43.9891   6
  -2   0  12 1088.26 41.7090   5
  -2   0  12 996.618 33.8454   8
  -1   0  12 415.664 21.4345   5
  -1   0  12 452.350 21.5455   2
   0   0  12 495.540 23.6890   5
   0   0  12 519.677 22.9662   2
   0   0  12 529.110 26.4026   4
   0   0 -12 492.069 20.3850   8
  -1   0 -12 421.088 20.9476   3
   1   0  12 451.499 21.4489   5
   1   0  12 411.140 20.3688   2
   1   0  12 427.695 24.0339   4
   2   0  12 114.203 11.9986   4
  -2   0 -12 127.483 10.4197   3
   2   0  12 112.647 9.49510   5
   2   0  12 126.593 9.91145   2
   3   0  12 505.993 28.7889   4
  -3   0 -12 559.296 24.0629   1
  -3   0 -12 483.811 25.4059   3
   3   0  12 488.424 24.6197   2
   3   0  12 488.304 23.5566   5
   4   0  12 1359.77 60.4660   4
   4   0  12 1445.26 53.0572   5
   5   0  12 758.979 39.7356   4
  -5   0 -12 718.044 36.3373   3
  -6   1  12-1.76690 5.66188   1
  -6  -1  12 1.62658 5.03554   1
   6  -1 -12 1.44212 5.33606   6
   6   1 -12 2.92175 4.18710   6
   5  -1 -12 3.87022 3.54157   6
   5   1 -12 3.92252 3.24703   6
  -5  -1  12 1.41782 4.39040   1
  -4  -1  12-2.39309 3.56946   1
   4   1 -12 1.19111 3.94196   6
   4  -1 -12 2.34976 3.50483   6
  -4   1  12-1.88307 3.30504   5
  -3  -1  12 12.8472 2.68285   8
   3   1 -12 16.1355 4.59146   6
   3  -1 -12 17.0707 4.99916   6
  -3   1  12 9.29856 3.71223   5
   2   1 -12 91.1916 9.50000   6
   2  -1 -12 86.0289 9.25228   6
  -2   1  12 91.7670 8.66368   5
  -2  -1  12 81.9602 5.76437   8
  -1  -1  12-0.90413 1.49634   8
  -1   1  12 0.66248 2.19264   2
  -1  -1  12-0.97379 2.41720   2
  -1  -1  12-1.78643 2.45118   5
  -1   1  12-1.79407 2.67609   5
   0  -1  12 44.0786 5.84975   2
   0   1  12 54.4787 7.77549   4
   0  -1 -12 52.8824 5.84039   3
   0  -1  12 49.0910 5.04059   1
   0  -1  12 56.5846 6.55588   5
   0   1  12 51.0374 5.20648   2
   0  -1  12 58.0604 5.35532   8
   0  -1 -12 46.4724 3.96911   8
  -1  -1 -12 21.2346 3.41825   8
   1   1  12 27.9495 4.14143   2
   1  -1  12 18.1334 4.51243   2
   1   1  12 32.0786 3.86311   7
   1   1  12 32.6639 6.37507   4
   1  -1  12 26.7964 3.59542   1
  -1  -1 -12 31.6406 5.13475   3
   1  -1  12 29.0330 5.01243   5
   1   1  12 20.6724 4.59646   5
   2  -1  12 4.02441 3.11461   2
   2   1  12 0.69942 1.55814   7
   2   1  12-1.41768 3.31758   4
  -2  -1 -12 1.81028 3.26431   1
  -2   1 -12-2.98983 3.29825   3
  -2  -1 -12-0.94270 2.81219   3
   2   1  12-1.49955 2.70400   2
   2  -1  12-0.84087 2.95165   5
   2   1  12-0.90347 2.69514   5
   2  -1  12 1.28001 2.02791   1
   3  -1  12 4.50073 3.72686   2
   3   1  12 6.15944 4.41598   4
  -3   1 -12 7.98373 4.11603   3
  -3  -1 -12 5.53717 3.78087   3
  -3  -1 -12 7.64139 4.40271   1
   3  -1  12 4.88726 3.37306   5
   3   1  12 1.80558 3.08346   5
   4   1  12 8.43071 5.03866   4
   4  -1  12 8.51482 5.28021   4
  -4  -1 -12 6.48071 4.55937   3
  -4  -1 -12 7.01172 3.98557   1
   4  -1  12 15.2683 4.05519   5
   4   1  12 9.69636 3.80118   5
   5  -1  12 11.1946 6.57050   4
   5   1  12 24.0128 8.24687   4
  -5   1 -12 17.9450 6.45062   3
  -6  -2  12 137.323 14.1502   1
   6  -2 -12 121.756 13.0907   6
   6   2 -12 135.404 13.6347   6
  -5  -2  12 525.924 27.7808   1
   5  -2 -12 455.364 25.8386   6
   5   2 -12 495.321 26.7155   6
  -4  -2  12 665.659 31.6144   1
   4   2 -12 688.034 32.4318   6
   4  -2 -12 702.624 32.1492   6
  -4   2  12 640.165 29.7965   5
  -3  -2  12 686.530 31.0764   1
   3   2 -12 796.287 34.1609   6
   3  -2 -12 752.546 33.2398   6
  -3   2  12 732.924 31.7799   5
  -3  -2  12 670.636 28.5546   8
   2   2 -12 643.743 30.4984   6
   2  -2 -12 628.537 30.2521   6
  -2  -2  12 659.113 27.2372   1
  -2   2  12 645.171 29.0870   5
  -2  -2  12 616.365 25.6157   8
  -1   2  12 642.034 29.1910   5
  -1   2  12 658.383 25.2172   2
  -1  -2  12 675.828 26.5271   8
   0  -2  12 388.240 16.0404   1
   0  -2 -12 423.827 18.6797   3
   0   2  12 400.494 16.9823   2
   0  -2  12 433.387 21.6028   2
   0  -2  12 386.173 18.7253   8
   0   2  12 359.563 21.6251   4
   0  -2  12 418.949 22.4909   4
   1   2  12 222.187 9.71211   7
  -1  -2 -12 218.551 13.3285   3
   1   2  12 233.485 11.8075   2
   1   2  12 254.022 15.1498   5
   1  -2  12 226.692 14.9676   2
   1  -2  12 225.782 9.35956   1
   1  -2  12 232.258 13.8479   8
   1   2  12 217.297 15.9975   4
   1  -2  12 256.002 17.0500   4
   2   2  12 449.685 26.7264   4
   2  -2  12 460.767 27.1054   4
  -2  -2 -12 567.759 26.4271   1
  -2  -2 -12 512.259 24.4196   3
   2   2  12 494.621 24.4284   5
   2  -2  12 551.936 26.7319   2
   3   2  12 559.783 31.0897   4
   3  -2  12 623.672 32.3130   4
  -3  -2 -12 611.982 29.1085   1
  -3  -2 -12 632.396 29.0269   3
   3   2  12 595.680 27.6076   5
   3  -2  12 515.701 28.5644   2
   4   2  12 478.381 29.1971   4
   4  -2  12 455.579 28.7937   4
  -4  -2 -12 528.188 26.7430   1
  -4   2 -12 503.681 27.3645   3
  -4  -2 -12 506.917 27.0553   3
   4  -2  12 522.365 28.0226   2
   4   2  12 542.594 25.2401   5
   5  -2  12 848.516 41.7399   4
   5   2  12 796.159 40.6659   4
  -5  -2 -12 785.986 36.1139   1
  -5   2 -12 741.812 37.6722   3
  -5  -2 -12 744.336 37.1354   3
   5   2  12 748.367 33.0983   5
  -6  -3  12-5.97854 6.05848   1
   6  -3 -12-1.42547 5.14123   6
   6   3 -12 1.47035 4.71199   6
   5  -3 -12-3.79374 4.67908   6
   5   3 -12 1.30534 3.89399   6
  -5  -3  12-2.56490 4.37486   1
  -5   3  12 5.69981 3.60179   5
   4   3 -12 4.74145 3.81046   6
   4  -3 -12 16.0753 4.85364   6
  -4  -3  12 6.37973 4.04284   1
  -4   3  12 15.5390 4.62589   5
  -3  -3  12 1.53665 2.69853   8
   3   3 -12 5.58713 3.33466   6
   3  -3 -12 7.59133 3.59020   6
  -3   3  12 0.99191 2.59682   5
  -3  -3  12 1.69944 3.14538   1
  -2  -3  12-0.63917 2.24383   1
  -2  -3  12 0.73957 2.59621   8
  -2   3  12-0.46658 1.93039   2
   2   3 -12 4.36390 2.85454   6
   2  -3 -12 6.40996 3.53571   6
  -2   3  12 0.99868 3.09179   5
  -1  -3  12 15.5280 3.61199   8
  -1   3  12 14.9820 2.20217   2
  -1   3  12 19.9464 4.83781   5
  -1  -3  12 14.1858 2.67700   1
   0  -3  12 15.0638 3.78317   8
   0  -3  12 18.1646 1.85540   1
   0  -3  12 20.8786 1.81582   1
   0  -3  12 27.4805 5.49410   2
   0   3  12 15.8770 4.91727   4
   0  -3  12 27.7498 5.69723   4
   0  -3 -12 30.3900 4.40173   3
   0   3  12 15.0019 4.42503   5
   0   3  12 23.2073 2.58895   2
   1  -3  12 3.72786 3.08657   8
   1  -3  12 4.57752 3.14248   2
   1   3  12 3.63219 3.00748   4
   1  -3  12 3.62467 3.16337   4
  -1  -3 -12 5.22794 3.27185   3
   1   3  12 2.02666 3.13921   5
   2  -3  12 7.70706 3.98716   2
   2   3  12 6.81959 4.07915   4
   2  -3  12 8.26987 4.12198   4
  -2  -3 -12 8.68854 4.71507   1
   2   3  12 8.25463 4.27845   5
   2  -3  12 16.9716 4.39771   8
   3  -3  12 63.4883 9.41045   2
   3   3  12 97.2880 11.1226   4
   3  -3  12 92.1307 11.5005   4
  -3  -3 -12 79.3176 10.1011   1
   3   3  12 90.7660 9.46079   5
   4   3  12 6.44715 5.49907   4
   4  -3  12 1.65339 4.53793   4
  -4  -3 -12 1.32098 4.63781   1
   4   3  12 8.32429 4.30549   5
   4  -3  12-1.54575 5.11643   2
   5  -3  12-5.50256 6.61524   4
   5   3  12-1.79036 6.10793   4
  -5  -3 -12-1.39704 5.42200   1
   5   3  12-1.01061 3.83245   5
   6  -4 -12 190.946 16.3946   6
  -6  -4  12 206.733 16.9420   1
  -5  -4  12 281.625 18.4333   1
   5  -4 -12 265.206 18.2297   6
   5   4 -12 254.007 18.0622   6
  -4  -4  12 472.820 24.0584   1
   4   4 -12 496.560 25.7263   6
   4  -4 -12 466.828 24.6743   6
  -4   4  12 462.401 23.9761   5
  -3  -4  12 411.544 20.8703   1
   3   4 -12 431.259 23.1191   6
   3  -4 -12 476.735 23.4342   6
  -3   4  12 446.416 23.1435   5
  -3  -4  12 451.481 22.4859   8
   2   4 -12 565.035 27.7452   6
   2  -4 -12 586.280 27.4755   6
  -2   4  12 568.671 27.7835   5
  -2  -4  12 519.067 25.6897   8
  -2  -4  12 601.159 23.7621   1
   1  -4 -12 781.629 28.6540   3
  -1   4  12 804.766 35.0027   5
  -1  -4  12 794.164 27.5890   1
  -1  -4  12 709.248 35.8386   2
  -1  -4  12 748.164 33.0591   8
   0   4  12 218.039 9.76893   7
   0  -4 -12 262.846 13.0420   3
   0   4  12 264.211 16.3868   5
   0  -4  12 231.112 16.1998   2
   0  -4  12 269.853 15.9285   8
   0   4  12 246.837 16.2668   4
   0  -4  12 245.707 16.1455   4
   1   4  12 217.677 15.0159   5
   1  -4  12 218.475 15.8912   2
   1  -4  12 212.840 14.8868   8
   1   4  12 241.279 16.1490   4
   1  -4  12 224.652 15.8570   4
   2   4  12 437.475 24.2031   4
   2  -4  12 378.151 23.1251   4
  -2  -4 -12 423.786 24.6517   1
   2   4  12 392.879 22.3071   5
   2  -4  12 421.775 24.5985   2
   2  -4  12 407.518 22.7638   8
   3   4  12 383.525 23.9795   4
   3  -4  12 365.660 23.6135   4
  -3  -4 -12 421.323 25.0335   1
   3  -4  12 467.883 26.5554   2
   3   4  12 418.851 22.7889   5
   3  -4  12 415.024 23.9545   8
   4  -4  12 464.645 27.8554   4
   4   4  12 481.037 27.6159   4
  -4  -4 -12 416.421 26.1964   1
   4  -4  12 440.028 27.5939   2
   4   4  12 507.448 25.3269   5
   5  -4  12 613.005 34.5023   4
   5   4  12 596.904 33.7520   4
  -5  -4 -12 667.473 33.9064   1
   5   4  12 576.687 29.0347   5
   5  -5 -12 40.6728 7.21986   6
   5   5 -12 26.8565 6.77910   6
  -5  -5  12 37.1792 7.16861   1
   4  -5 -12 5.50153 4.36591   6
   4   5 -12-1.14024 3.52988   6
  -4  -5  12-1.97616 3.83443   1
  -4   5  12 1.08123 4.29022   5
  -3  -5  12 8.81836 4.74108   8
   3   5 -12 5.17671 3.63712   6
   3  -5 -12 8.01181 4.06178   6
  -3  -5  12 0.76659 3.11051   1
  -3   5  12 4.50513 3.73016   5
  -2  -5  12 2.13388 3.41965   8
  -2  -5  12 2.06910 2.70773   1
   2   5 -12 3.98396 3.77696   6
   2  -5 -12 0.97100 3.50256   6
  -2   5  12 4.59459 4.25072   5
  -1  -5  12 20.5115 5.14978   8
  -1   5  12 12.9586 5.07327   4
  -1  -5  12 13.8644 4.85299   4
  -1  -5  12 14.2720 5.55596   2
   1  -5 -12 11.8904 2.66003   3
   1   5 -12 7.95976 4.53029   6
   1  -5 -12 21.6604 4.97449   6
  -1   5  12 16.2182 4.71602   5
   0  -5  12 73.2561 8.78797   8
   0  -5  12 61.9846 8.62776   2
   0   5  12 71.8073 8.44784   4
   0  -5  12 61.4823 8.01189   4
   0   5  12 59.6801 8.06983   5
   1  -5  12 10.8689 4.70228   8
   1  -5  12 14.9989 5.42400   2
   1   5  12 12.3791 4.76321   4
   1  -5  12 11.5096 4.68094   4
   2  -5  12 37.9051 7.15196   8
   2  -5  12 33.3651 7.15860   2
   2   5  12 28.0299 6.20321   4
   2  -5  12 36.3301 7.16626   4
  -2  -5 -12 15.7466 6.57998   1
   2   5  12 29.6066 6.19391   5
   3  -5  12-1.67369 4.38046   2
   3   5  12-1.34669 4.72857   4
   3  -5  12 5.55339 4.87474   4
  -3  -5 -12-3.23901 5.36090   1
   3   5  12-8.79183 4.76336   5
   3  -5  12-4.31897 4.76586   8
   4  -5  12 12.2783 6.63672   4
   4   5  12 20.8653 7.11943   4
  -4  -5 -12 35.0387 8.42736   1
   4   5  12 27.7171 6.87246   5
   5   5  12 50.4085 8.22707   5
  -5   6  12 180.125 15.5331   7
   5  -6 -12 199.045 15.3027   6
  -4   6  12 217.286 15.8720   7
   4  -6 -12 227.708 15.3481   6
  -4   6  12 213.853 15.6618   5
  -3   6  12 457.943 23.3626   7
   3   6 -12 479.906 24.2964   6
   3  -6 -12 475.005 23.7177   6
  -3   6  12 494.487 25.9523   5
  -3  -6  12 498.946 26.4763   8
  -2   6  12 474.062 21.6603   7
   2   6 -12 461.090 23.4291   6
   2  -6 -12 473.235 23.1621   6
  -2   6  12 444.911 25.0691   5
  -2  -6  12 505.993 26.1354   8
  -2  -6  12 474.514 29.4576   2
   1   6 -12 130.851 11.0014   6
   1  -6 -12 147.935 11.6609   6
  -1   6  12 159.780 13.4734   5
  -1  -6  12 133.081 13.5421   2
  -1   6  12 137.053 11.3009   4
  -1  -6  12 137.114 12.4835   8
  -1  -6  12 133.516 11.3324   4
   0   6  12 432.725 24.4800   5
   0  -6  12 472.660 26.2381   2
   0  -6  12 405.722 23.9149   8
   0   6  12 431.367 22.4668   4
   0  -6  12 442.604 22.7534   4
   1   6  12 468.385 23.9739   4
   1  -6  12 447.448 23.7971   4
   1  -6  12 416.920 25.6460   2
   1  -6  12 472.100 25.9747   8
   2  -6  12 225.399 16.0216   4
  -2  -6 -12 214.234 18.8690   1
   2   6  12 233.206 17.0883   5
   2  -6  12 257.645 18.2897   8
   3  -6  12 232.040 17.3843   4
  -3  -6 -12 289.674 22.0176   1
   3   6  12 268.952 18.7933   5
   3  -6  12 243.690 19.1193   8
   4  -6  12 446.869 26.4049   4
  -4   7  12 8.15625 4.92223   7
  -3  -7  12 15.8062 6.20009   8
  -3   7  12 18.0863 6.61005   5
  -2  -7  12 11.1765 5.06249   8
  -2  -7  12 29.2637 8.02249   2
  -2   7  12 14.7611 5.68270   5
  -1  -7  12 28.0690 6.51425   8
  -1  -7  12 22.2463 6.62184   2
  -1   7  12 26.0650 6.66623   5
   0  -7  12 1.43381 4.43868   8
   0  -7  12 1.52728 4.72804   2
   0   7  12-1.40525 4.50296   5
   1  -7  12 2.96956 4.91721   8
   1  -7  12 9.38794 5.49531   2
  -6   0  13 1.75207 5.22803   1
   6   0 -13 6.08040 5.33725   6
   5   0 -13 8.38681 4.91086   6
  -5   0  13 4.58642 5.06368   1
   4   0 -13-2.58281 3.54462   6
  -3   0  13 0.87029 0.99002   8
   3   0 -13 1.27675 3.65938   6
   2   0 -13 1.28039 2.80407   6
  -2   0  13 4.92303 3.45723   5
  -1   0  13-0.84757 2.52854   2
  -1   0  13-0.95988 3.27456   5
   0   0  13 2.33243 2.40756   2
   0   0  13 2.45062 2.86799   4
   0   0  13 0.94333 2.46879   5
   1   0  13-0.83262 2.57767   2
   1   0  13 1.33758 3.13023   4
   1   0  13-1.87416 3.28945   5
   2   0  13-0.92456 2.64993   2
   2   0  13 1.53961 4.02823   4
  -2   0 -13 1.02344 3.05310   3
   2   0  13 1.86690 3.36645   5
   3   0  13-1.70035 4.87337   4
  -3   0 -13 2.36158 4.14486   3
   3   0  13-1.84000 3.31793   5
   3   0  13 1.04178 3.10778   2
   4   0  13 1.85394 5.08733   4
  -4   0 -13-1.36585 4.52024   3
   4   0  13 0.88420 3.43134   5
  -6  -1  13 218.178 18.7767   1
   6  -1 -13 243.085 18.4968   6
  -6   1  13 205.706 19.1401   1
  -5  -1  13 134.473 13.8159   1
   5   1 -13 113.170 12.0416   6
   5  -1 -13 130.909 12.7382   6
   4   1 -13 137.428 12.9954   6
  -4  -1  13 144.697 12.7938   1
  -4   1  13 111.452 10.7795   5
  -4  -1  13 134.030 8.45222   8
   3   1 -13 662.289 31.9127   6
   3  -1 -13 649.746 31.3781   6
  -3   1  13 603.563 28.9747   5
  -3  -1  13 619.853 23.8049   8
   2   1 -13 848.547 39.1763   6
   2  -1 -13 767.639 37.8571   6
  -2   1  13 867.687 36.6967   5
  -2  -1  13 889.144 31.3238   8
  -1   1  13 998.802 41.2381   5
  -1   1  13 982.833 38.4819   2
  -1  -1  13 1014.68 36.4965   8
  -1  -1  13 1032.46 41.7258   2
   0  -1  13 1241.97 45.2587   1
   0  -1  13 1210.05 49.0600   5
   0   1  13 1268.21 46.4778   2
   0  -1  13 1283.74 49.0989   2
   0  -1  13 1294.94 46.0060   8
   0   1  13 1340.42 52.7373   4
   1   1  13 758.418 29.2645   7
  -1  -1 -13 806.095 33.2677   3
   1  -1  13 792.700 33.8797   5
   1   1  13 739.901 33.6998   5
   1  -1  13 825.458 29.6970   1
   1   1  13 769.708 31.5669   2
   1  -1  13 793.278 33.9639   2
   1   1  13 869.225 38.4098   4
   2   1  13 378.536 24.2883   4
  -2  -1 -13 447.295 21.9582   3
   2  -1  13 374.660 20.2977   5
   2   1  13 408.939 21.2820   5
   2   1  13 415.119 19.9561   2
   2  -1  13 375.993 21.2106   2
   3   1  13 329.939 23.5726   4
  -3  -1 -13 378.186 20.5662   1
  -3   1 -13 379.105 21.7944   3
  -3  -1 -13 408.050 22.1079   3
   3  -1  13 381.113 19.7168   5
   3   1  13 372.438 20.1483   5
   3  -1  13 337.261 20.6863   2
   4   1  13 482.000 29.8118   4
   4  -1  13 443.935 29.1454   4
   4   1  13 461.559 23.7260   5
  -6  -2  13 6.36973 5.74641   1
  -5  -2  13 16.5057 5.80664   1
   5  -2 -13 5.43225 4.77180   6
   5   2 -13 2.78498 4.75496   6
   4   2 -13 10.3223 5.02164   6
   4  -2 -13 13.8496 5.22237   6
  -4  -2  13 23.1895 6.00296   1
  -4   2  13 7.19191 4.09441   5
  -3  -2  13 25.5428 4.00893   8
  -3  -2  13 31.4291 5.57113   1
   3   2 -13 23.9207 5.46883   6
   3  -2 -13 27.1144 5.73119   6
  -3   2  13 18.3977 4.92052   5
  -2  -2  13 13.0972 3.11199   8
   2   2 -13 23.6901 5.38108   6
   2  -2 -13 20.9605 5.22297   6
  -2  -2  13 17.9019 4.07430   1
  -2   2  13 7.13381 4.07120   5
  -1  -2  13 6.36037 2.58759   8
  -1   2  13 8.68845 2.65007   2
  -1  -2  13 4.51622 3.74317   2
  -1  -2  13 6.41881 2.80780   1
  -1   2  13 9.16339 3.67860   5
   0  -2  13 9.33191 3.20734   8
   0   2  13 4.01522 1.96249   2
   0  -2  13 15.3605 4.56891   2
   0   2  13 8.57736 3.93378   4
   0  -2  13 14.4078 5.26195   4
   0  -2 -13 11.6293 3.45111   3
   0  -2  13 6.59047 2.29965   1
   1   2  13 33.2512 4.20172   2
   1  -2  13 31.0572 5.75341   2
   1   2  13 34.5277 6.47750   4
   1  -2  13 23.6220 5.51231   4
  -1  -2 -13 32.1611 5.41376   3
   1   2  13 27.7294 5.39181   5
   1  -2  13 30.2308 5.19416   8
   2  -2  13 5.99013 3.71773   2
   2   2  13 10.5827 5.00994   4
   2  -2  13 15.2509 5.35963   4
  -2  -2 -13 9.77681 4.21109   3
   2   2  13 5.17872 3.43748   5
   3  -2  13 25.0100 5.89270   2
   3   2  13 19.7155 6.54417   4
   3  -2  13 13.3010 6.32971   4
  -3  -2 -13 17.6650 5.95438   1
  -3  -2 -13 23.0512 5.82863   3
   3   2  13 13.4996 4.58215   5
   4   2  13-3.59268 5.56118   4
   4  -2  13-1.82814 5.65963   4
  -4   2 -13 9.77488 5.66022   3
  -4  -2 -13 5.35811 4.70230   3
  -4  -2 -13 4.89199 4.95736   1
   4   2  13 5.11680 4.06090   5
   4  -2  13 1.44680 4.78839   2
  -6  -3  13 77.3618 11.2765   1
  -5  -3  13 169.434 14.4566   1
   5  -3 -13 172.726 15.1175   6
   5   3 -13 200.459 15.8712   6
  -5   3  13 196.421 14.1392   5
  -4  -3  13 390.881 21.6785   1
   4   3 -13 436.425 23.9954   6
   4  -3 -13 384.531 22.4487   6
  -4   3  13 383.898 21.2225   5
  -3  -3  13 216.480 13.8841   1
   3   3 -13 248.082 16.5644   6
   3  -3 -13 217.477 15.5462   6
  -3   3  13 194.520 14.4516   5
  -3  -3  13 216.966 13.1661   8
  -2  -3  13 672.202 28.7450   1
   2   3 -13 774.068 34.4733   6
   2  -3 -13 678.615 33.2570   6
  -2   3  13 745.257 33.0487   5
  -2   3  13 728.547 27.3769   2
  -2  -3  13 739.633 30.2829   8
  -1  -3  13 1350.63 44.6583   1
  -1   3  13 1304.73 50.7634   5
  -1   3  13 1204.62 42.8794   2
  -1  -3  13 1193.04 51.3938   2
  -1  -3  13 1296.35 48.0139   8
   0  -3  13 559.237 19.8413   1
   0  -3 -13 651.680 25.3918   3
   0   3  13 582.014 21.7376   2
   0  -3  13 595.004 28.8110   2
   0  -3  13 605.097 26.7425   8
   0   3  13 682.137 30.7778   4
   0  -3  13 625.129 29.6420   4
  -1  -3 -13 639.675 27.9140   3
   1   3  13 640.035 30.2383   5
   1  -3  13 626.030 30.6438   2
   1  -3  13 637.309 29.3337   8
   1   3  13 632.138 31.7842   4
   1  -3  13 681.005 32.3537   4
   2   3  13 666.513 33.5650   4
   2  -3  13 623.540 32.9215   4
  -2  -3 -13 625.194 31.2904   1
  -2  -3 -13 594.037 28.3716   3
   2   3  13 632.111 30.0168   5
   2  -3  13 679.333 32.3897   2
   2  -3  13 628.814 29.8888   8
   3   3  13 375.601 23.7737   4
   3  -3  13 361.792 23.6862   4
  -3  -3 -13 322.775 21.3295   1
   3   3  13 322.679 19.7325   5
   3  -3  13 372.791 23.0378   2
   4   3  13 104.613 13.3865   4
   4  -3  13 137.536 14.7653   4
  -4  -3 -13 83.3929 11.1857   1
   4  -3  13 128.403 13.7501   2
   4   3  13 129.104 11.5214   5
  -5  -3 -13 405.811 25.8770   1
   5   3  13 474.280 24.1516   5
  -6  -4  13 1.44444 5.60561   1
  -5  -4  13-6.16752 5.40108   1
   5  -4 -13-2.63096 4.48847   6
   5   4 -13 1.36219 5.52204   6
  -4  -4  13 4.08346 3.96224   1
   4   4 -13 2.51612 4.03185   6
   4  -4 -13 1.21584 4.26840   6
  -4   4  13 1.09364 3.73137   5
  -3  -4  13 8.41223 3.71850   8
  -3  -4  13 6.42193 3.46153   1
   3   4 -13 10.6200 4.37438   6
   3  -4 -13 8.07032 4.16651   6
  -3   4  13 11.3165 4.87251   5
   2   4 -13 102.689 10.2485   6
   2  -4 -13 107.481 10.2807   6
  -2   4  13 92.6886 9.99303   5
  -2  -4  13 76.0852 8.22688   8
  -2  -4  13 93.7447 7.39017   1
  -1  -4  13 5.75163 3.27168   8
  -1   4  13 1.21613 4.14985   4
  -1  -4  13-1.18666 3.92851   4
  -1  -4  13 4.06732 4.62608   2
   1  -4 -13 3.50349 2.11519   3
  -1   4  13 4.57884 3.90629   5
   0  -4  13 41.6397 6.36105   8
   0  -4  13 43.6637 7.19041   2
   0   4  13 40.2813 6.84020   4
   0  -4  13 32.7084 6.31887   4
   0  -4 -13 51.1026 5.68814   3
   0   4  13 33.3235 6.21996   5
   1  -4  13 5.52863 3.65944   8
   1  -4  13-1.29215 3.54583   2
   1   4  13-1.27348 4.59275   4
   1  -4  13-2.54891 4.34763   4
  -1  -4 -13-0.79036 3.06723   3
   1   4  13-1.16607 4.20539   5
   2  -4  13-1.21901 3.63648   8
   2  -4  13 1.44510 4.31092   2
   2   4  13-1.40810 4.51211   4
   2  -4  13 4.29047 4.58278   4
  -2  -4 -13-2.91634 4.67255   1
   2   4  13 4.74613 4.16501   5
   3  -4  13 6.40092 5.62269   2
   3   4  13 3.02621 4.52065   4
   3  -4  13 15.5181 6.55144   4
  -3  -4 -13 16.6735 6.75815   1
   3   4  13 9.62233 4.56717   5
   3  -4  13 5.44182 4.78201   8
   4  -4  13 15.4732 6.97010   4
   4   4  13 3.34199 5.53208   4
  -4  -4 -13 6.22729 6.31193   1
   4   4  13 1.19654 4.08447   5
   5   4  13 11.6243 5.19202   5
   5  -5 -13 129.212 12.8127   6
   5   5 -13 139.094 13.4497   6
  -5  -5  13 113.562 11.7831   1
   4   5 -13 158.960 13.6334   6
   4  -5 -13 150.231 13.1313   6
  -4   5  13 143.970 12.7572   5
  -4  -5  13 135.689 11.7006   1
  -4  -5  13 148.262 12.9100   8
   3   5 -13 492.217 25.4290   6
   3  -5 -13 469.182 24.8201   6
  -3   5  13 499.757 26.2106   5
  -3  -5  13 522.005 25.8809   8
   2   5 -13 515.581 26.8674   6
   2  -5 -13 536.851 26.7335   6
  -2   5  13 574.354 28.4086   5
  -2  -5  13 543.721 26.6456   8
   1   5 -13 543.476 27.5335   6
   1  -5 -13 541.018 27.5473   6
  -1   5  13 587.828 29.1595   5
  -1   5  13 633.478 29.3407   4
  -1  -5  13 539.411 27.9693   4
  -1  -5  13 591.146 28.2010   8
   0  -5 -13 778.598 30.1627   3
   0   5  13 768.249 35.4663   5
   0  -5  13 749.417 34.6753   8
   0   5  13 735.581 34.2996   4
   0  -5  13 727.149 34.3803   4
   1   5  13 451.673 24.6905   4
   1  -5  13 424.808 24.3449   4
   1  -5  13 454.166 24.6671   8
   2   5  13 327.604 20.9949   4
   2  -5  13 338.364 21.5019   4
   2   5  13 342.902 20.9533   5
   2  -5  13 326.102 20.9996   8
   3   5  13 170.370 15.9025   4
   3  -5  13 218.875 17.5714   4
  -3  -5 -13 188.944 17.5605   1
   3   5  13 239.102 16.8798   5
   3  -5  13 191.643 16.2986   8
   4  -5  13 390.494 25.6545   4
   4   5  13 404.282 25.6872   4
   4   5  13 403.440 23.6291   5
  -5   6  13 1.35157 4.74472   7
   5  -6 -13 2.50947 4.75769   6
  -4  -6  13 7.89966 4.62346   8
  -4   6  13 1.14890 4.35801   7
   4  -6 -13 3.38664 4.48122   6
  -4   6  13 4.86809 4.83082   5
  -3  -6  13 10.1855 5.17661   8
  -3   6  13 20.4671 5.00497   7
   3  -6 -13 8.36548 4.51397   6
  -3   6  13 14.0665 5.41021   5
  -2  -6  13 12.4369 5.16018   8
  -2  -6  13 7.09424 6.40843   2
   2   6 -13 9.24759 4.67317   6
   2  -6 -13 18.1006 5.14402   6
  -2   6  13 15.7032 5.74273   5
  -1  -6  13 1.27008 3.78893   8
  -1  -6  13 1.53635 5.24109   2
  -1   6  13-1.07089 3.86220   4
  -1  -6  13 3.22970 4.08190   4
   1   6 -13-1.01089 3.92307   6
   1  -6 -13 5.97664 3.49671   6
  -1   6  13-1.32256 4.76981   5
   0  -6  13-1.31227 4.20500   8
   0  -6  13 1.46253 4.98914   2
   0   6  13-1.07623 3.98214   4
   0  -6  13 1.09219 3.72579   4
   0   6  13 1.33883 4.82834   5
   1  -6  13 12.4496 5.12852   8
   1  -6  13 16.4881 5.69229   2
   1  -6  13 4.76715 4.53018   4
   2  -6  13 14.7225 5.59755   8
   2  -6  13 11.4452 5.06314   4
   2   6  13 7.03908 5.22570   5
   3  -6  13-2.82009 4.95035   4
   4  -6  13 12.4683 6.32921   4
  -3   7  13 310.932 20.8961   5
  -3  -7  13 314.149 21.4318   8
  -2   7  13 354.228 22.3508   5
  -2  -7  13 347.242 22.4826   8
  -1   7  13 247.682 18.7089   5
  -1  -7  13 281.880 19.4109   8
   0  -7  13 452.385 26.3715   8
   1  -7  13 448.559 26.7719   8
  -5   0  14 114.713 13.1686   1
   5   0 -14 99.4038 12.2837   6
   4   0 -14 117.129 12.1834   6
   3   0 -14 634.080 32.7122   6
   2   0 -14 617.827 32.4391   6
  -2   0  14 680.200 30.7351   5
  -1   0  14 731.966 32.5513   5
  -1   0  14 704.776 30.8454   2
   0   0  14 1277.96 51.4849   5
   0   0  14 1369.12 50.0998   2
   0   0  14 1304.19 54.4508   4
   1   0  14 770.504 33.5610   5
   1   0  14 823.047 32.8350   2
   2   0  14 181.967 16.0681   4
  -2   0 -14 181.795 13.6017   3
   2   0  14 187.770 13.3665   5
   2   0  14 156.299 12.0911   2
   3   0  14 305.656 23.1013   4
  -3   0 -14 377.766 21.4565   3
   3   0  14 333.710 18.9368   5
   3   0  14 318.780 19.1391   2
   4   0  14 245.418 21.0699   4
  -4   0 -14 246.892 18.6962   3
   4   0  14 271.422 16.2996   5
  -6  -1  14-1.69810 5.62004   1
  -5  -1  14 13.4731 6.32954   1
   5   1 -14 15.1275 5.75099   6
   5  -1 -14 11.9345 5.39656   6
   4   1 -14 31.0815 7.18160   6
   4  -1 -14 37.6562 7.89115   6
  -4  -1  14 29.3468 6.75274   1
   3   1 -14-1.40308 4.18588   6
   3  -1 -14 4.16853 4.14541   6
  -3   1  14 2.17204 3.48043   5
  -2  -1  14 10.8517 2.38440   8
   2   1 -14 20.7631 6.07296   6
   2  -1 -14 13.7945 5.24506   6
  -2   1  14 13.8191 4.58707   5
  -1  -1  14 33.5392 3.89778   8
  -1   1  14 30.5883 4.69279   2
  -1  -1  14 39.5384 6.34759   2
  -1   1  14 18.8889 4.84838   5
   0   1  14 8.88894 3.10663   2
   0  -1  14 0.94746 3.04422   2
   0   1  14 7.78520 4.43192   4
   0  -1  14 13.3089 3.69884   5
   1   1  14 4.46208 2.82600   2
   1  -1  14 9.99271 3.96954   2
   1   1  14 5.66315 4.06218   4
  -1  -1 -14 4.57950 2.94100   3
   1  -1  14 5.04472 3.73799   5
   1   1  14 9.44978 3.98545   5
   2  -1  14 33.1123 6.36246   2
   2   1  14 37.5992 7.85203   4
  -2  -1 -14 39.0339 6.57179   3
   2  -1  14 45.7159 6.77561   5
   2   1  14 25.2956 5.63058   5
   2   1  14 40.6441 5.92887   2
   3  -1  14 9.80772 5.08155   2
   3   1  14 23.6178 7.96011   4
   3  -1  14 10.9322 6.03832   4
  -3  -1 -14 11.4572 4.73070   1
  -3   1 -14 5.08158 4.47067   3
  -3  -1 -14 8.57084 4.65316   3
   3  -1  14 7.72781 3.84606   5
   3   1  14 15.6477 5.11599   5
   4   1  14 15.7796 6.73767   4
   4  -1  14 9.93409 6.37605   4
  -4   1 -14 10.1229 6.22687   3
  -4  -1 -14 11.3725 5.52768   3
   4   1  14 10.1030 4.35740   5
  -6  -2  14 279.540 21.1779   1
  -5  -2  14 329.436 21.2317   1
   5   2 -14 331.860 21.6167   6
  -4  -2  14 376.555 21.4492   1
   4   2 -14 319.498 21.5089   6
   4  -2 -14 357.226 21.9398   6
  -4   2  14 331.893 19.9039   5
  -3  -2  14 309.485 17.6332   1
   3   2 -14 282.925 19.4489   6
   3  -2 -14 281.983 19.1788   6
  -3   2  14 247.257 16.9601   5
  -3  -2  14 303.905 14.5707   8
   2   2 -14 560.086 30.2158   6
   2  -2 -14 546.852 29.7133   6
  -2  -2  14 606.298 26.1026   1
  -2   2  14 582.874 28.5073   5
  -2  -2  14 601.790 24.4364   8
  -2   2  14 599.328 25.5869   2
  -1   2  14 956.095 40.9213   5
  -1   2  14 950.991 35.6992   2
  -1  -2  14 970.739 36.9072   8
  -1  -2  14 973.848 41.5651   2
   0  -2 -14 744.093 30.5972   3
   0   2  14 734.023 28.7552   2
   0  -2  14 756.462 33.5543   2
   0  -2  14 713.665 30.4910   8
   0   2  14 755.521 35.5438   4
   0  -2  14 801.951 35.8444   4
  -1  -2 -14 756.896 32.4606   3
   1   2  14 777.425 34.6460   5
   1   2  14 737.543 29.9314   2
   1  -2  14 723.453 33.9876   2
   1  -2  14 765.271 32.4513   8
   1   2  14 805.242 37.4080   4
   1  -2  14 829.140 37.5181   4
   2   2  14 555.152 31.3787   4
   2  -2  14 542.710 31.0285   4
  -2  -2 -14 596.831 27.6758   3
   2   2  14 603.068 28.5486   5
   2  -2  14 533.441 28.3967   2
   3  -2  14 137.710 14.9906   4
  -3  -2 -14 138.593 12.8150   1
   3   2  14 136.764 14.9696   4
  -3  -2 -14 159.635 13.3894   3
   3   2  14 143.346 12.3674   5
   3  -2  14 161.964 13.9577   2
   4   2  14 85.1191 12.4483   4
   4  -2  14 107.918 13.8099   4
  -4  -2 -14 120.373 12.5570   3
   4   2  14 114.937 10.9246   5
   4  -2  14 110.542 12.2680   2
   5  -3 -14 4.28212 4.42310   6
   5   3 -14 8.84341 5.59168   6
  -5  -3  14 2.63952 5.00767   1
  -5   3  14 9.93969 4.75203   5
  -4  -3  14 3.18601 3.01996   8
   4   3 -14 1.37739 4.26406   6
   4  -3 -14-1.33607 3.82931   6
  -4   3  14-2.25146 4.26820   5
  -4  -3  14 2.20778 4.28389   1
  -3  -3  14 46.8411 5.92130   8
   3   3 -14 55.0235 8.73008   6
   3  -3 -14 41.9290 7.50346   6
  -3   3  14 36.5973 6.65753   5
  -3  -3  14 63.2965 7.30628   1
  -2  -3  14 14.7194 4.03741   8
  -2  -3  14 24.3576 4.50932   1
   2   3 -14 11.8065 5.23186   6
   2  -3 -14 19.4619 5.60280   6
  -2   3  14 13.8282 4.60274   5
  -1  -3  14 2.69833 2.03959   1
  -1  -3  14 4.08798 3.10094   8
  -1   3  14 1.05977 1.73101   2
  -1  -3  14 3.80627 3.78570   2
  -1   3  14 9.24548 4.38248   5
   0  -3  14-0.89546 2.56654   8
   0  -3  14-2.35479 3.51235   2
   0   3  14-1.28413 3.83076   4
   0  -3  14-1.26255 3.61862   4
   0  -3 -14 0.70048 2.65593   3
   0   3  14-0.36838 1.72427   2
   1  -3  14 26.9163 5.52884   8
   1  -3  14 26.9095 6.03989   2
   1   3  14 23.6578 6.35659   4
   1  -3  14 23.4498 6.60434   4
  -1  -3 -14 28.4668 5.40006   3
   1   3  14 22.1556 5.59925   5
   2  -3  14 2.74117 3.76153   2
   2   3  14 4.78735 4.94052   4
   2  -3  14 6.38830 4.57780   4
  -2  -3 -14-1.01576 3.56614   3
   2   3  14 7.06934 4.77608   5
   2  -3  14-1.13304 3.75033   8
   3  -3  14 4.50705 4.48701   2
   3   3  14 5.14015 5.11590   4
   3  -3  14 19.1068 6.58935   4
  -3  -3 -14 5.60734 5.31952   1
  -3  -3 -14 5.95350 4.93058   3
   3   3  14 7.09779 4.04140   5
   4   3  14 5.63026 6.01395   4
   4  -3  14-1.91653 5.49308   4
  -4  -3 -14-1.44722 5.21941   1
  -4  -3 -14 5.51635 4.97371   3
   4   3  14-1.16417 4.08668   5
   4  -3  14 4.95083 5.10895   2
  -5  -4  14 314.751 20.0410   1
   5  -4 -14 305.606 20.8660   6
   5   4 -14 321.997 21.4983   6
  -4  -4  14 312.330 18.0875   1
   4   4 -14 258.683 18.5555   6
   4  -4 -14 304.010 19.5569   6
  -4   4  14 261.902 18.0574   5
  -4  -4  14 268.980 17.2138   8
  -3  -4  14 219.541 13.7744   1
   3   4 -14 224.007 17.0168   6
   3  -4 -14 231.680 16.7914   6
  -3   4  14 237.527 16.4205   5
  -3  -4  14 218.257 14.2923   8
   2   4 -14 638.875 31.2287   6
   2  -4 -14 577.006 30.1785   6
  -2   4  14 628.975 30.6595   5
  -2  -4  14 642.263 28.5544   8
  -2  -4  14 606.370 33.1886   2
  -1   4  14 749.006 34.8799   5
  -1  -4  14 717.566 35.5072   2
  -1   4  14 793.520 35.9342   4
  -1  -4  14 662.155 34.1527   4
  -1  -4  14 798.811 33.2988   8
   0  -4 -14 566.812 24.4143   3
   0   4  14 562.903 28.6262   5
   0  -4  14 581.704 29.2389   2
   0  -4  14 550.756 27.1133   8
   0   4  14 566.793 28.9645   4
   0  -4  14 567.233 28.8851   4
   1  -4  14 428.716 24.1730   4
  -1  -4 -14 380.641 19.5082   3
   1   4  14 322.185 21.1932   5
   1  -4  14 404.513 23.2498   2
   1  -4  14 396.251 21.9504   8
   1   4  14 402.750 23.5080   4
   2   4  14 402.430 24.5306   4
   2  -4  14 351.320 23.3166   4
  -2  -4 -14 360.476 20.0929   3
   2   4  14 371.270 21.9733   5
   2  -4  14 369.079 23.4443   2
   2  -4  14 386.763 22.3564   8
   3   4  14 196.307 17.4846   4
   3  -4  14 175.319 16.8086   4
  -3  -4 -14 210.405 17.7017   1
   3   4  14 181.033 15.0649   5
   3  -4  14 238.769 18.6947   2
   4  -4  14 117.864 14.8058   4
   4   4  14 130.937 14.6737   4
  -4  -4 -14 121.333 14.1222   1
   4   4  14 122.893 12.1372   5
   5  -5 -14-2.71849 4.90271   6
  -4  -5  14 12.4968 5.24733   8
   4   5 -14 6.54052 5.09069   6
   4  -5 -14 13.9470 5.36260   6
  -4   5  14 18.3406 6.48883   5
  -3  -5  14 14.2337 5.04975   8
   3   5 -14 3.64546 4.61379   6
   3  -5 -14 3.54898 4.59744   6
  -3   5  14 14.0683 5.99084   5
  -2  -5  14 102.479 12.8065   2
   2   5 -14 88.6778 10.2281   6
   2  -5 -14 94.0752 10.4707   6
  -2   5  14 118.010 11.9909   5
  -2  -5  14 112.796 10.7006   8
  -1  -5  14 1.13646 3.64165   8
  -1   5  14 1.22467 4.41666   4
  -1  -5  14-1.20870 4.79601   4
   1   5 -14-1.18736 3.80473   6
   1  -5 -14 3.55243 4.27049   6
  -1   5  14-1.29722 4.42523   5
   0  -5  14 11.9438 4.64079   8
   0   5  14 8.57814 4.76122   4
   0  -5  14 3.67195 4.05734   4
   0   5  14 6.52476 4.83399   5
   1  -5  14 1.27933 3.66700   8
   1   5  14 3.97098 4.51571   4
   1  -5  14 4.02846 4.71386   4
  -1  -5 -14-0.83044 3.70039   3
   1   5  14 5.29280 4.89623   5
   2  -5  14 40.0005 7.95379   8
   2   5  14 54.7285 9.63976   4
   2  -5  14 57.2634 9.36200   4
   2   5  14 37.8002 7.62844   5
   3   5  14 65.5569 10.6293   4
   3  -5  14 52.8889 9.34398   4
  -3  -5 -14 60.6971 11.0597   1
   3   5  14 55.9256 8.68958   5
   3  -5  14 42.3039 9.00220   8
   4  -6 -14 217.474 16.2588   6
  -4   6  14 231.329 17.2074   5
  -4  -6  14 243.641 17.7996   8
   3  -6 -14 515.914 26.7037   6
  -3   6  14 568.633 29.3696   5
  -3  -6  14 533.973 27.9351   8
   2  -6 -14 218.791 15.7616   6
  -2   6  14 250.687 17.9109   5
  -2  -6  14 220.515 16.7554   4
  -2  -6  14 234.414 20.0026   2
  -2  -6  14 219.200 16.2355   8
   1  -6 -14 259.572 17.9593   6
  -1   6  14 277.388 19.6805   5
  -1  -6  14 315.119 21.8369   2
  -1  -6  14 312.463 19.6120   8
  -1  -6  14 302.742 18.8793   4
   0   6  14 440.007 26.2769   5
   0  -6  14 464.897 27.2909   2
   0  -6  14 453.388 26.0208   8
   0  -6  14 542.367 26.5695   4
   1  -6  14 365.917 22.4915   4
   1  -6  14 359.467 23.5015   2
   1  -6  14 382.418 23.2171   8
   2  -6  14 108.213 12.5791   8
   2  -6  14 93.5041 11.0633   4
   3  -6  14 184.335 16.3164   4
  -2  -7  14 2.84649 5.64800   8
  -1  -7  14 36.4528 7.62003   8
  -5   0  15-1.61004 4.98422   1
   5   0 -15 1.62797 5.55353   6
   4   0 -15-1.54309 4.77722   6
   3   0 -15 1.52983 4.19822   6
  -2   0  15 1.08974 3.37357   2
   2   0 -15-1.49295 4.45367   6
  -2   0  15 1.13704 3.64354   5
  -1   0  15-4.47837 3.23122   2
  -1   0  15 3.34269 4.01921   5
   0   0  15-0.85600 2.65011   2
   0   0  15-2.71884 3.89632   4
   0   0  15 1.10091 3.15543   5
   1   0  15-0.92792 2.76810   2
   1   0  15 1.48387 3.68313   4
   1   0  15-1.09347 3.50390   5
   2   0  15 2.02745 3.65592   2
   2   0  15 1.72666 5.15081   4
  -2   0 -15-2.29542 4.45391   3
   2   0  15 1.08635 3.48107   5
   3   0  15-3.89070 6.02226   4
  -3   0 -15 1.30555 3.89462   3
   3   0  15-1.06625 3.84533   5
   3   0  15 3.38463 3.84871   2
   4   0  15 2.03888 3.77255   5
   5   1 -15 220.470 18.3309   6
   5  -1 -15 188.397 17.1025   6
   4   1 -15 247.534 18.8758   6
   4  -1 -15 247.658 18.7315   6
  -4  -1  15 229.901 17.1480   1
   3   1 -15 297.830 21.2110   6
   3  -1 -15 289.407 20.6613   6
  -3   1  15 305.921 18.9908   5
   2   1 -15 185.533 16.1103   6
   2  -1 -15 161.657 14.9852   6
  -2   1  15 191.760 14.5003   5
  -2   1  15 216.270 13.8674   2
  -2  -1  15 201.329 15.4916   2
  -1   1  15 326.299 20.2993   5
  -1   1  15 396.938 18.6738   2
  -1  -1  15 366.131 16.2304   8
  -1  -1  15 383.576 20.7274   2
   0  -1  15 834.931 37.1942   5
   0   1  15 866.832 37.7090   5
   0   1  15 842.623 33.9143   2
   0  -1  15 910.060 36.9646   2
   0   1  15 826.709 39.2536   4
   0  -1  15 812.133 38.9713   4
  -1  -1 -15 854.484 36.6746   3
   1  -1  15 856.522 37.6973   5
   1   1  15 878.561 38.2449   5
   1   1  15 841.722 34.8206   2
   1  -1  15 943.620 38.1264   2
   1   1  15 907.834 41.5589   4
   1  -1  15 810.525 40.2332   4
   2   1  15 490.115 29.6845   4
   2  -1  15 497.566 29.7285   4
  -2  -1 -15 487.325 25.1531   3
   2  -1  15 501.154 25.3378   5
   2   1  15 462.762 25.0637   5
   2   1  15 496.327 23.6792   2
   2  -1  15 517.183 25.9115   2
   3   1  15 510.816 32.4667   4
  -3  -1 -15 595.721 29.2376   3
   3  -1  15 553.618 26.9341   5
   3   1  15 558.492 27.5616   5
   3  -1  15 583.667 29.1175   2
  -4  -1 -15 328.059 21.9404   3
   4   1  15 335.405 19.6196   5
  -5  -2  15 4.27052 5.27473   1
   5   2 -15 16.1559 6.68943   6
   5  -2 -15 9.45803 5.54054   6
   4   2 -15 30.3812 7.79335   6
   4  -2 -15 37.1484 7.91717   6
  -4  -2  15 27.8648 6.47347   1
  -4   2  15 18.9280 5.76921   5
  -3  -2  15 7.05507 4.00880   1
   3   2 -15 12.0100 5.69874   6
   3  -2 -15 10.3544 5.61523   6
  -3   2  15 8.24227 4.78068   5
  -2  -2  15 8.36154 2.57856   8
  -2   2  15 10.4605 3.32294   2
  -2  -2  15 1.37318 4.10317   2
  -2  -2  15 7.22734 3.52367   1
   2   2 -15 11.6541 5.39537   6
   2  -2 -15 10.1669 4.96030   6
  -2   2  15 3.51905 4.12435   5
  -1  -2  15 50.3404 5.60193   8
  -1   2  15 46.2235 5.13079   2
  -1  -2  15 60.7133 8.04805   2
  -1   2  15 37.4206 7.00385   5
   0   2  15 14.6200 3.17588   2
   0  -2  15 17.7017 5.03888   2
   0   2  15 17.8062 5.80036   4
   0  -2  15 18.8169 5.47105   4
   0  -2  15 15.2532 3.71365   8
   1   2  15 39.5042 5.02854   2
   1  -2  15 48.5873 7.45032   2
   1   2  15 32.6905 7.37280   4
   1  -2  15 24.8768 6.29042   4
  -1  -2 -15 39.4001 6.18097   3
   1   2  15 50.6999 7.58974   5
   2  -2  15 5.10168 4.22095   2
   2   2  15-1.72622 6.38715   4
   2  -2  15-1.71269 6.17663   4
  -2  -2 -15-2.17201 4.01831   3
   2   2  15 1.18659 3.67336   5
   3  -2  15 4.19221 4.62472   2
   3   2  15 3.79026 6.07276   4
   3  -2  15 1.89863 5.21000   4
  -3  -2 -15-3.79733 4.68355   3
   3   2  15 1.17727 3.89622   5
   4   2  15 11.4289 4.55116   5
   4  -2  15 13.7859 6.09007   2
  -5  -3  15 659.179 31.8558   1
  -5   3  15 545.532 29.2012   5
  -4  -3  15 213.563 15.5478   1
   4   3 -15 211.009 17.2505   6
   4  -3 -15 221.043 17.1322   6
  -4   3  15 176.726 14.7552   5
  -3  -3  15 91.5497 9.07755   1
   3   3 -15 100.567 11.6814   6
  -3   3  15 77.9979 9.71980   5
  -3  -3  15 96.1494 8.36633   8
  -2  -3  15 337.574 16.8206   1
   2   3 -15 317.845 21.6030   6
   2  -3 -15 280.765 20.8624   6
  -2   3  15 362.473 21.1772   5
  -2  -3  15 343.665 17.4591   8
  -2  -3  15 326.872 22.4732   2
  -1   3  15 437.558 24.6989   5
  -1  -3  15 508.189 26.1503   2
  -1  -3  15 471.482 22.1217   8
  -1   3  15 434.151 25.5749   4
  -1  -3  15 421.069 25.2560   4
   0  -3 -15 426.324 20.2020   3
   0  -3  15 406.993 23.3155   2
   0  -3  15 417.707 21.2934   8
   0   3  15 444.351 24.8505   4
   0  -3  15 399.837 23.9608   4
  -1  -3 -15 650.534 29.0310   3
   1   3  15 650.783 31.7345   5
   1  -3  15 618.232 31.3665   2
   1  -3  15 647.248 29.9342   8
   1   3  15 674.475 33.8248   4
   1  -3  15 641.807 33.0885   4
   2   3  15 1130.82 49.5374   4
   2  -3  15 1094.14 49.0811   4
  -2  -3 -15 1003.77 42.9283   3
   2   3  15 962.173 44.1267   5
   2  -3  15 1068.10 46.4731   2
   3   3  15 225.311 20.0249   4
   3  -3  15 254.642 20.8319   4
  -3  -3 -15 256.069 17.6858   3
   3   3  15 235.145 17.1299   5
   3  -3  15 279.347 19.8306   2
   4   3  15 212.277 15.9856   5
   4   4 -15 31.7620 7.34298   6
   4  -4 -15 33.6193 7.76077   6
  -4   4  15 35.9518 6.88610   5
  -3  -4  15 6.44277 3.24277   8
   3   4 -15 12.6054 5.68382   6
   3  -4 -15 12.3238 5.44042   6
  -3   4  15 8.96223 5.08781   5
  -2  -4  15 28.5015 5.47323   8
  -2  -4  15 32.7035 8.39456   2
   2   4 -15 23.1338 6.53825   6
   2  -4 -15 29.5855 6.74415   6
  -2   4  15 45.4929 7.96039   5
  -1  -4  15-2.98338 3.18698   8
  -1  -4  15-1.40021 4.63420   2
  -1   4  15 1.35717 4.34913   4
  -1  -4  15-3.97874 4.78321   4
  -1   4  15 2.59436 4.15692   5
   0  -4  15 6.42283 3.96089   8
   0  -4  15 3.98189 4.52786   2
   0   4  15-1.34382 3.85154   4
   0  -4  15 1.32411 4.64794   4
   0  -4 -15-0.71469 3.07260   3
   0   4  15-10.3973 4.43361   5
   1  -4  15 24.4334 5.29891   8
   1  -4  15 20.4869 5.56098   2
   1   4  15 15.9549 5.52455   4
   1  -4  15 8.68420 4.81898   4
  -1  -4 -15 13.4368 4.65840   3
   1   4  15 23.5859 6.70375   5
   2  -4  15 22.7406 6.90042   2
   2   4  15 17.8248 6.99627   4
   2  -4  15 27.6714 7.52596   4
  -2  -4 -15 24.1553 5.73434   3
   2   4  15 15.9069 5.62937   5
   2  -4  15 18.0471 5.87720   8
   3   4  15 28.0059 7.95562   4
   3  -4  15 7.10758 6.09230   4
  -3  -4 -15 25.7503 6.44544   3
   3   4  15 21.2970 5.96199   5
   4   5 -15 259.021 18.7318   6
   4  -5 -15 291.086 19.1670   6
   3   5 -15 164.456 14.6069   6
   3  -5 -15 174.773 14.7798   6
  -3   5  15 179.803 15.3688   5
  -3  -5  15 165.243 13.1040   8
   2   5 -15 200.672 16.1382   6
   2  -5 -15 177.520 15.0872   6
  -2   5  15 213.813 16.4542   5
  -2  -5  15 192.754 14.3461   8
  -2  -5  15 184.204 17.3581   2
   1   5 -15 354.684 21.5089   6
   1  -5 -15 317.647 21.1676   6
  -1   5  15 348.360 22.0041   5
  -1  -5  15 317.146 22.0290   2
  -1  -5  15 381.701 21.0931   8
  -1   5  15 336.245 21.1949   4
  -1  -5  15 361.242 21.9353   4
   0   5  15 376.424 23.3710   5
   0  -5  15 371.333 23.6961   2
   0  -5  15 419.031 23.0755   8
   0   5  15 388.780 23.2186   4
   0  -5  15 420.459 23.8476   4
   1   5  15 456.105 26.6084   4
   1  -5  15 460.293 26.9821   4
  -1  -5 -15 487.037 22.9457   3
   1   5  15 443.115 26.0648   5
   1  -5  15 462.325 26.8181   2
   1  -5  15 456.674 25.5375   8
   2   5  15 303.730 21.4373   4
   2  -5  15 294.218 21.2307   4
  -2  -5 -15 301.239 18.1439   3
   2  -5  15 290.382 19.8921   8
   3   5  15 489.133 29.1804   4
   3  -5  15 457.824 28.9710   4
   4  -6 -15 30.7268 7.17069   6
  -3  -6  15 3.75693 5.18112   8
   3  -6 -15 1.21074 5.57787   6
  -2  -6  15 2.54944 4.35554   8
  -2  -6  15 15.6069 5.99632   4
   2  -6 -15 10.7231 5.12818   6
  -1  -6  15 19.6242 5.94507   8
  -1  -6  15 16.0178 6.13246   4
   1  -6 -15 7.08396 5.79586   6
   0  -6  15 4.10261 4.67125   8
   0  -6  15 12.6440 5.54073   4
   1  -6  15-2.89068 4.31479   8
   1  -6  15-8.31004 5.25382   4
   2  -6  15 7.35269 5.30835   4
  -5   0  16 170.810 16.4484   1
   4   0 -16 564.759 31.7333   6
   3   0 -16 481.143 28.8985   6
   2   0 -16 115.552 13.4450   6
  -2   0  16 134.717 12.2275   5
  -2   0  16 113.325 11.3469   2
  -1   0  16 327.910 17.8204   2
  -1   0  16 270.096 19.8316   4
   0   0  16 886.791 39.1170   5
   0   0  16 881.625 36.6535   2
   0   0  16 897.737 41.3821   4
   1   0  16 399.427 23.2568   5
   1   0  16 465.737 22.8735   2
   1   0  16 467.772 27.2400   4
   2   0  16 584.445 32.7393   4
   2   0  16 497.102 26.6951   5
   2   0  16 528.343 26.1577   2
   3   0  16 722.444 40.9885   4
  -3   0 -16 815.391 37.4706   3
   3   0  16 775.711 35.2883   5
   4   0  16 460.236 24.2764   5
  -5  -1  16 3.10348 5.44780   1
  -4  -1  16 2.66766 4.41443   1
   4   1 -16-5.00545 6.47498   6
   4  -1 -16-1.65155 6.69425   6
   3   1 -16 34.5027 8.22122   6
   3  -1 -16 35.9034 7.94062   6
  -3   1  16 29.7532 6.80479   5
  -2   1  16 9.93818 4.36362   2
  -2  -1  16 5.06236 4.56898   2
   2   1 -16 9.42812 5.81788   6
   2  -1 -16 9.45245 5.37825   6
  -2   1  16 2.43833 3.91222   5
  -1   1  16 41.0682 5.75122   2
  -1  -1  16 36.2706 6.29289   2
  -1   1  16 32.7261 7.48059   4
  -1  -1  16 36.7832 8.07152   4
  -1   1  16 42.1036 7.27597   5
   0   1  16 16.1103 4.03754   2
   0  -1  16 15.3184 4.79914   2
   0   1  16 15.8320 5.72724   4
   0  -1  16 11.3919 5.54292   4
   0  -1  16 9.44166 4.49555   5
   0   1  16 14.3751 4.97444   5
   1   1  16 48.1635 6.16881   2
   1  -1  16 27.2038 5.91097   2
   1   1  16 49.9120 8.65925   4
   1  -1  16 63.3047 9.73277   4
   1  -1  16 50.0778 7.45361   5
   1   1  16 31.2010 6.71434   5
   2  -1  16 23.6644 6.22012   2
   2   1  16 19.9166 7.94925   4
   2  -1  16 25.1564 7.60407   4
  -2  -1 -16 21.1311 5.85817   3
   2  -1  16 24.0931 6.25304   5
   2   1  16 27.5240 6.36776   5
   2   1  16 9.24468 3.94547   2
   3   1  16-2.03392 5.82941   4
   3  -1  16 8.10898 5.81028   4
  -3  -1 -16-2.66277 4.80156   3
   3   1  16 1.17518 4.23823   5
   3  -1  16 1.30473 4.18090   2
   4   1  16 6.77267 4.94635   5
  -5  -2  16 559.343 30.5427   1
  -4  -2  16 402.491 22.1873   1
   4   2 -16 340.950 23.7881   6
   4  -2 -16 323.250 23.0145   6
  -4   2  16 324.870 21.1611   5
  -3  -2  16 203.771 14.7387   1
   3   2 -16 222.800 18.3186   6
   3  -2 -16 226.743 18.3380   6
  -3   2  16 242.376 17.0014   5
   2   2 -16 285.767 21.1478   6
   2  -2 -16 287.852 20.8677   6
  -2  -2  16 323.082 17.1230   1
  -2   2  16 286.661 19.2419   5
  -2  -2  16 315.873 21.8366   2
  -1   2  16 289.044 18.9591   5
  -1   2  16 294.267 14.6804   2
  -1  -2  16 299.018 18.8267   2
  -1  -2  16 277.247 14.8531   8
  -1   2  16 321.034 21.0062   4
  -1  -2  16 281.677 19.7991   4
   0   2  16 373.475 17.8083   2
   0  -2  16 411.803 22.3047   2
   0  -2  16 380.512 19.1870   8
   0   2  16 405.370 24.2594   4
   0  -2  16 398.050 23.9612   4
  -1  -2 -16 821.147 35.2076   3
   1   2  16 824.515 37.6584   5
   1  -2  16 763.034 36.3955   2
   1   2  16 818.042 39.9966   4
   1  -2  16 871.268 40.4938   4
   2   2  16 850.677 40.9117   4
   2  -2  16 703.523 38.3585   4
  -2  -2 -16 729.219 33.8271   3
   2   2  16 734.811 34.8438   5
   2  -2  16 721.107 35.0806   2
   3   2  16 365.429 27.2884   4
   3  -2  16 475.846 30.2939   4
  -3  -2 -16 443.736 24.8682   3
   3   2  16 440.182 24.3085   5
   3  -2  16 432.307 25.4569   2
   4   2  16 249.585 17.3403   5
  -5  -3  16 5.34654 5.07057   1
   4   3 -16-12.7820 8.36157   6
  -4   3  16-1.27828 4.48889   5
  -4  -3  16 2.25362 4.17131   1
   3   3 -16 12.5364 5.94237   6
   3  -3 -16-1.54365 6.25772   6
  -3   3  16 2.58208 4.65726   5
  -2  -3  16 9.22696 5.83607   2
   2   3 -16 4.51413 4.82825   6
   2  -3 -16 9.01304 5.42331   6
  -2   3  16 10.4261 5.28847   5
  -1  -3  16 6.74201 3.76136   8
  -1  -3  16 13.1594 5.22619   2
  -1   3  16 4.38102 4.83798   4
  -1  -3  16 4.27834 4.72483   4
  -1   3  16 7.82652 4.70944   5
   0  -3  16 3.72611 3.26986   8
   0  -3  16-1.25600 3.88821   2
   0   3  16-2.88106 4.76737   4
   0  -3  16-1.41169 4.04600   4
   1  -3  16 5.20624 3.88808   2
   1   3  16 4.66736 4.98951   4
   1  -3  16 1.53141 4.74524   4
  -1  -3 -16 12.4433 4.62226   3
   1   3  16 5.27550 5.00465   5
   1  -3  16 9.47847 3.90216   8
   2  -3  16 1.42987 4.42673   2
   2   3  16-3.55779 5.88738   4
   2  -3  16-1.76348 5.83638   4
  -2  -3 -16 1.11405 4.51577   3
   2   3  16 7.96483 4.10976   5
  -3  -3 -16 10.3698 5.67637   3
   3   3  16-1.31849 5.34577   5
   4  -4 -16 189.327 16.5326   6
  -4   4  16 197.731 15.9008   5
   3   4 -16 224.225 17.9793   6
   3  -4 -16 184.543 16.4150   6
  -3   4  16 220.616 17.0575   5
   2   4 -16 402.748 24.2695   6
   2  -4 -16 336.497 22.8049   6
  -2   4  16 368.539 23.0223   5
  -2  -4  16 377.460 20.0042   8
  -2  -4  16 343.330 24.0573   2
  -1   4  16 393.377 23.8299   5
  -1  -4  16 385.800 24.3395   2
  -1  -4  16 410.035 21.4949   8
  -1   4  16 425.068 24.7559   4
  -1  -4  16 353.633 23.2295   4
   0  -4  16 185.867 15.5572   2
   0  -4  16 220.703 14.9178   8
   0   4  16 216.275 16.9699   4
   0  -4  16 196.755 16.3840   4
   1   4  16 614.810 31.9826   4
   1  -4  16 586.584 31.2605   4
  -1  -4 -16 584.253 26.8796   3
   1   4  16 557.882 29.9113   5
   1  -4  16 501.271 29.0727   2
   1  -4  16 569.236 28.8181   8
   2   4  16 708.701 36.6679   4
   2  -4  16 597.133 34.8050   4
  -2  -4 -16 690.409 31.7914   3
   2   4  16 683.770 34.1423   5
   2  -4  16 700.228 33.4983   8
  -3  -4 -16 289.596 19.4793   3
   3   5 -16-5.64373 7.10215   6
   3  -5 -16-2.78194 6.30498   6
  -2  -5  16 1.11676 3.57860   8
  -2   5  16-4.45963 5.21816   4
  -2  -5  16 1.44997 4.94639   4
   2   5 -16-1.38744 4.87028   6
   2  -5 -16-1.37408 5.56953   6
  -1  -5  16 11.6338 4.81560   8
  -1  -5  16 1.53293 5.07591   2
  -1   5  16 6.83835 5.54602   4
  -1  -5  16 1.35080 4.74452   4
   1   5 -16 2.71687 5.15315   6
   1  -5 -16 10.8829 6.46778   6
   0  -5  16 33.4564 6.92582   8
   0   5  16 22.1000 6.61567   4
   0  -5  16 23.4391 6.60400   4
   1  -5  16 75.5122 9.58872   8
   1   5  16 63.2313 10.0219   4
   1  -5  16 57.6368 9.93637   4
   2   5  16 4.90165 6.48341   4
   2  -5  16-1.65232 6.69758   4
  -2  -5 -16 3.23296 4.45852   3
   2  -5  16 1.44117 4.91670   8
   3  -6 -16 269.456 18.7515   6
  -2  -6  16 134.699 13.4424   4
   2  -6 -16 155.144 14.1009   6
  -2  -6  16 149.950 13.3582   8
   1  -6 -16 192.271 16.2498   6
  -1  -6  16 224.070 16.5411   8
  -1  -6  16 202.576 16.3516   4
   0  -6  16 598.170 30.8244   8
   0  -6  16 560.890 30.1292   4
   1  -6  16 293.372 20.9291   4
   2  -6  16 238.604 18.9450   4
   3   0 -17 1.75226 5.97776   6
  -2   0  17 3.27026 4.03343   2
   2   0 -17-1.65942 4.75602   6
  -2   0  17-1.28975 4.26838   5
  -1   0  17 3.83770 3.63874   2
  -1   0  17 1.54942 4.25266   4
   0   0  17-0.94078 3.39304   2
   0   0  17-1.50710 4.31961   4
   0   0  17-1.25766 4.41480   5
   1   0  17-1.00259 3.21279   2
   1   0  17 3.24741 4.84377   4
   1   0  17-2.49761 4.26016   5
   2   0  17-2.17741 3.92721   2
   2   0  17-3.75142 6.58467   4
   2   0  17-2.47242 3.96217   5
   3   0  17 1.20377 4.22565   5
  -5  -1  17 426.664 26.6022   1
  -4  -1  17 630.789 32.1636   1
   3   1 -17 462.935 29.1762   6
   3  -1 -17 462.437 28.7130   6
  -3   1  17 515.598 26.8895   5
  -3   1  17 441.080 24.7672   2
   2   1 -17 198.092 17.7430   6
   2  -1 -17 167.084 15.8262   6
  -2   1  17 176.385 14.6558   5
  -2   1  17 160.039 12.1678   2
  -2  -1  17 179.021 14.8812   2
  -1   1  17 206.421 15.9976   5
  -1   1  17 226.828 13.5433   2
  -1  -1  17 220.700 15.1852   2
  -1   1  17 190.978 16.6609   4
  -1  -1  17 190.581 16.6162   4
   0   1  17 316.323 20.0484   5
   0   1  17 288.439 16.4126   2
   0  -1  17 339.539 19.0059   2
   0   1  17 303.717 21.1329   4
   0  -1  17 315.668 21.5103   4
   1   1  17 151.641 13.6878   5
   1   1  17 144.595 11.1099   2
   1  -1  17 140.263 12.6632   2
   1  -1  17 151.762 15.1599   4
   2   1  17 429.888 28.1060   4
   2  -1  17 424.457 28.1353   4
  -2  -1 -17 396.589 22.9522   3
   2   1  17 362.328 22.5904   5
   2   1  17 381.893 20.7930   2
   2  -1  17 432.864 23.3524   2
   3   1  17 727.139 33.9922   5
   3  -1  17 687.295 34.1444   2
   4   1  17 475.944 25.6772   5
  -5  -2  17 14.4518 6.11366   1
  -4  -2  17 1.24301 4.59962   1
  -4   2  17 2.66614 5.28981   5
   3   2 -17 60.0731 10.8151   6
   3  -2 -17 76.7233 11.1990   6
  -3   2  17 58.6323 9.17936   5
  -2  -2  17 4.21188 5.32658   2
   2   2 -17 4.87443 5.21009   6
   2  -2 -17 6.52182 6.03592   6
  -2   2  17 9.26110 5.36598   5
  -1  -2  17 44.1744 7.66647   2
  -1   2  17 64.9963 10.1038   4
  -1  -2  17 36.4693 7.98314   4
  -1   2  17 46.1445 7.99746   5
   0  -2  17 3.53773 4.36833   2
   0   2  17 15.2317 6.30454   4
   0  -2  17 4.48886 4.63680   4
   0   2  17 7.93007 4.89481   5
   1  -2  17-2.47891 4.47193   2
   1   2  17 1.63512 5.41299   4
   1  -2  17 1.60887 4.98236   4
   1   2  17-7.96739 5.03642   5
   2  -2  17 42.7786 7.80077   2
   2   2  17 54.8666 11.1645   4
   2  -2  17 52.2720 10.2331   4
  -2  -2 -17 50.0038 7.83067   3
   2   2  17 39.7617 7.81368   5
   3   2  17 1.30351 4.57579   5
   3   3 -17 350.190 24.3261   6
   3  -3 -17 364.877 24.1747   6
  -3   3  17 356.831 22.4526   5
   2   3 -17 474.670 28.2703   6
   2  -3 -17 459.694 27.8485   6
  -2   3  17 462.746 26.4162   5
  -2  -3  17 457.087 27.8605   2
  -1   3  17 161.294 14.4048   5
  -1  -3  17 142.797 13.3878   2
  -1   3  17 160.539 14.9361   4
  -1  -3  17 130.074 13.8867   4
   0  -3  17 78.8250 9.83808   2
   0   3  17 78.7990 10.8342   4
   0  -3  17 63.9149 9.50828   4
   0  -3  17 53.6383 7.21726   8
  -1  -3 -17 588.951 27.7682   3
   1   3  17 613.311 31.0769   5
   1  -3  17 583.211 30.1518   2
   1   3  17 529.362 31.6339   4
   1  -3  17 605.724 32.5588   4
   2   3  17 382.290 27.1732   4
   2  -3  17 408.964 27.3485   4
  -2  -3 -17 411.693 22.9678   3
   2  -3  17 421.850 25.1778   2
   3   4 -17-4.80372 7.61146   6
   3  -4 -17-3.15958 7.95153   6
  -2  -4  17 11.4735 5.92856   2
   2   4 -17 12.3108 6.38214   6
   2  -4 -17 21.5102 7.09229   6
  -1  -4  17 33.5778 7.46557   2
  -1   4  17 53.5197 9.13515   4
  -1  -4  17 43.8474 8.48200   4
   0  -4  17 26.2556 5.83370   8
   0  -4  17 16.7806 5.82300   2
   0   4  17 22.4784 6.82349   4
   0  -4  17 19.2101 6.83960   4
   1   4  17 33.9746 8.43345   4
   1  -4  17 38.4407 8.76128   4
   1  -4  17 35.0445 6.72538   8
  -2  -4 -17-1.13053 4.58244   3
   2   5 -17 244.435 19.1901   6
   2  -5 -17 250.278 19.3623   6
  -2   5  17 263.288 19.8278   4
  -2  -5  17 290.960 20.5726   4
   1   5 -17 151.876 15.2036   6
   1  -5 -17 151.055 15.6244   6
  -1  -5  17 202.285 14.9954   8
  -1   5  17 194.110 16.4555   4
  -1  -5  17 178.412 15.9159   4
   0  -5  17 224.766 16.2372   8
   0   5  17 225.788 18.0516   4
   0  -5  17 205.109 17.3338   4
   1   5  17 166.914 15.7520   4
   1  -5  17 160.799 15.6078   4
   1  -5  17 139.608 13.5046   8
  -2  -6  17 15.5624 6.42976   4
  -1  -6  17 5.28424 4.23526   8
  -1  -6  17 1.38350 4.85821   4
   1  -6 -17 6.71125 6.18460   6
   0  -6  17 14.2895 6.27198   4
  -3   0  18 352.595 22.2830   2
   2   0 -18 195.407 18.9373   6
  -2   0  18 219.026 15.2568   2
  -1   0  18 486.253 24.2622   2
  -1   0  18 488.287 29.0761   4
   0   0  18 211.761 16.2730   5
   0   0  18 219.113 14.6175   2
   0   0  18 198.434 17.4939   4
   1   0  18 68.3111 8.42155   2
   1   0  18 76.2392 11.1705   4
   1   0  18 70.1769 9.49391   5
   2   0  18 355.621 22.2072   5
   2   0  18 368.895 21.0156   2
   3   0  18 957.769 42.4249   5
  -4  -1  18 1.37023 4.39092   1
  -3  -1  18 42.4494 7.36111   1
  -3  -1  18 19.2332 6.88005   2
  -2  -1  18 4.99812 4.96161   2
   2   1 -18 6.87023 6.35791   6
   2  -1 -18 15.5289 6.84898   6
  -2   1  18 2.74488 4.25287   5
  -1  -1  18 28.2988 6.33373   2
  -1   1  18 25.9910 8.21469   4
  -1  -1  18 19.3070 6.43446   4
  -1   1  18 29.8988 7.15676   5
   0  -1  18 57.5723 8.00996   2
   0   1  18 38.2360 8.35628   4
   0  -1  18 36.2914 8.48188   4
   0   1  18 50.0494 8.42350   5
   1  -1  18 3.51179 3.87528   2
   1   1  18 1.70170 5.63255   4
   1  -1  18 6.73759 5.91341   4
   1   1  18 1.34837 4.99007   5
   2  -1  18 11.2532 5.29329   2
   2   1  18 17.3845 5.76591   5
  -3  -2  18 389.468 26.0725   2
   2   2 -18 347.808 25.0467   6
   2  -2 -18 349.551 25.2251   6
  -2   2  18 370.745 22.9354   5
  -2  -2  18 386.562 23.7497   2
  -1   2  18 194.774 15.8288   5
  -1  -2  18 181.565 14.6013   2
  -1   2  18 172.932 16.2332   4
  -1  -2  18 142.968 15.0974   4
   0   2  18 212.982 16.8555   5
   0  -2  18 198.879 15.2392   2
   0   2  18 215.595 18.1385   4
   0  -2  18 210.467 17.8783   4
   1  -2  18 301.253 19.7128   2
   1   2  18 312.339 22.6299   4
   1  -2  18 292.018 22.1449   4
  -2  -2 -18 371.524 21.8383   3
   2  -2  18 328.923 21.5898   2
  -2  -3  18-1.52479 5.20175   2
  -1  -3  18 17.9342 5.95168   2
  -1   3  18 11.1552 7.23879   4
  -1  -3  18 17.1601 6.34266   4
   0  -3  18 1.33019 4.40221   2
   0   3  18-3.19129 6.46755   4
  -1  -3 -18-1.03975 4.12577   3
  -2  -3 -18 46.6735 8.17596   3
  -1   4  18 104.458 12.9014   4
  -1  -4  18 131.476 14.1052   4
  -2   0  19 1.09443 3.62215   2
  -1   0  19 2.02301 3.92584   2
   0   0  19-1.02062 3.68088   2
   1   0  19-1.07044 3.86057   2
  -3  -1  19 365.821 23.7950   2
  -2  -1  19 458.504 25.3079   2
  -1  -1  19 721.544 33.6073   2
   0  -1  19 258.369 17.6119   2
   1  -1  19 181.364 14.5274   2
   2  -1  19 246.299 17.6187   2
  -2  -2  19 27.9273 6.79313   2
  -1  -2  19-1.29380 4.66613   2
   0  -2  19 35.4134 7.18342   2
   1  -2  19-1.32553 4.90477   2
  -2  -1  20 36.5364 7.38594   2
  -1  -1  20 7.08721 4.58925   2
   0  -1  20 8.28131 5.09266   2
   1  -1  20-1.22920 4.31492   2
   0   0   0    0.00    0.00   0
TITL str0381lt100kMo50mm in P2(1)/c
REM P2(1)/c (#14 in standard setting)
CELL 0.71073   6.177809   7.770026  14.886154  90.0000  95.9350  90.0000
ZERR    2.00   0.000287   0.000373   0.000661   0.0000   0.0042   0.0000
LATT  1
SYMM -x, y+1/2,-z+1/2
SFAC C H N S Pt
UNIT 20.00 16.00 8.00 4.00 2.00
TREF
HKLF 4
END
;
_shelx_hkl_checksum     57940
_shelx_res_file
;
TITL str0381lt100kmo50mm_a.res in P2(1)/c
    str0381lt100kmo50mm.res
    created by SHELXL-2018/3 at 08:27:15 on 13-Feb-2020
REM Old TITL str0381lt100kMo50mm in P2(1)/c
REM SHELXT solution in P2(1)/c: R1 0.038, Rweak 0.001, Alpha 0.016
REM <I/s> 0.424 for 115 systematic absences, Orientation as input
REM Formula found by SHELXT: C3 N2 S4 Pt
CELL 0.71073 6.1778 7.77 14.8862 90 95.935 90
ZERR 2 0.0003 0.0004 0.0007 0 0.004 0
LATT 1
SYMM -X,0.5+Y,0.5-Z
SFAC C H N Pt S
UNIT 16 12 12 2 8
EQIV $1 -X,-0.5+Y,0.5-Z
EQIV $2 -X,1-Y,1-Z
EQIV $3 +X,0.5-Y,0.5+Z
L.S. 4
PLAN  1
HTAB N3 N2_$1
HTAB N3 S2_$2
HTAB N3 N1_$3
MORE -1
BOND $H
CONF
HTAB
fmap 2
acta
SHEL 10 0.78
REM <olex2.extras>
REM <HklSrc "%.\\str0381lt100kMo50mm.hkl">
REM </olex2.extras>
WGHT    0.015400    0.367800
FVAR       0.28804
PT1   4    0.500000    0.500000    0.500000    10.50000    0.00671    0.01158 =
         0.00598    0.00050   -0.00073    0.00083
S1    5    0.627398    0.468551    0.357996    11.00000    0.00992    0.01834 =
         0.00791    0.00059    0.00054    0.00234
S2    5    0.201230    0.658456    0.434372    11.00000    0.01037    0.01927 =
         0.00884    0.00207   -0.00060    0.00455
N1    3    0.419488    0.496436    0.119548    11.00000    0.02311    0.01634 =
         0.01365    0.00001   -0.00086    0.00001
N2    3   -0.090549    0.721712    0.207272    11.00000    0.01711    0.02281 =
         0.01426    0.00194   -0.00085    0.00301
N3    3    0.318239    0.279351    0.479437    11.00000    0.00986    0.01566 =
         0.01169    0.00270   -0.00080    0.00022
AFIX 137
H3A   2    0.283811    0.263528    0.420476    11.00000   -1.20000
H3B   2    0.197076    0.289137    0.506596    11.00000   -1.20000
H3C   2    0.395109    0.189825    0.502333    11.00000   -1.20000
AFIX   0
C1    1    0.405645    0.550642    0.288889    11.00000    0.01229    0.01193 =
         0.00849    0.00091   -0.00097   -0.00169
C2    1    0.230088    0.626327    0.320264    11.00000    0.01360    0.01187 =
         0.00862    0.00239   -0.00284   -0.00205
C3    1    0.412874    0.522622    0.194762    11.00000    0.01490    0.00765 =
         0.01240    0.00085   -0.00349    0.00014
C4    1    0.051569    0.680428    0.257418    11.00000    0.01351    0.01106 =
         0.01268   -0.00021    0.00144   -0.00185
HKLF 4
REM  str0381lt100kmo50mm_a.res in P2(1)/c
REM wR2 = 0.0383, GooF = S = 1.046, Restrained GooF = 1.046 for all data
REM R1 = 0.0168 for 1375 Fo > 4sig(Fo) and 0.0202 for all 1556 data
REM 89 parameters refined using 0 restraints
END
WGHT      0.0154      0.3678
REM Instructions for potential hydrogen bonds
HTAB N3 N2_$1
HTAB N3 S2_$2
HTAB N3 N1_$3
REM Highest difference peak  0.623,  deepest hole -0.543,  1-sigma level  0.120
Q1    1   0.5207  0.4978  0.4187  11.00000  0.05    0.62
;
_shelx_res_checksum     3792
