# Supplementary material for: trans-Diamminebis(1,2-di­cyano­ethene-1,2-di­thiol­ato)platinum(IV)
Source: IUCrdata. 2020 Jul 28;5(Pt 7):x200980. doi: 10.1107/S2414314620009803 (PMC9462246; doi:10.1107/S2414314620009803)
Supplement: Supplementary file 2 [file x-05-x200980-Isup2.hkl]

data_I                                                                          
_shelx_title ' str0381lt100kmo50mm_a.res in P2(1)/c'                            
_shelx_refln_list_code          4                                               
_shelx_F_calc_maximum      254.94                                               
_exptl_crystal_F_000       476.00                                               
_reflns_d_resolution_high  0.7801                                               
                                                                                
loop_                                                                           
 _space_group_symop_operation_xyz                                               
 'x, y, z'                                                                      
 '-x, y+1/2, -z+1/2'                                                            
 '-x, -y, -z'                                                                   
 'x, -y-1/2, z-1/2'                                                             
                                                                                
_cell_length_a     6.1778                                                       
_cell_length_b     7.7700                                                       
_cell_length_c    14.8862                                                       
_cell_angle_alpha  90.000                                                       
_cell_angle_beta   95.935                                                       
_cell_angle_gamma  90.000                                                       
                                                                                
_shelx_F_squared_multiplier     1.000                                           
                                                                                
loop_                                                                           
 _refln_index_h                                                                 
 _refln_index_k                                                                 
 _refln_index_l                                                                 
 _refln_F_squared_calc                                                          
 _refln_F_squared_meas                                                          
 _refln_F_squared_sigma                                                         
 _refln_observed_status                                                         
   1   0   0      39073.18      39346.89       726.55 o                         
   2   0   0      11254.40      11866.67       241.97 o                         
   3   0   0      10921.04      11357.80       245.23 o                         
   4   0   0       5002.77       5118.94       171.92 o                         
   5   0   0       1624.87       1609.71        39.89 o                         
   6   0   0       4702.51       5191.49       444.39 o                         
   7   0   0      10520.18      11097.50       353.71 o                         
   1   1   0       1193.23       1314.96        21.87 o                         
   2   1   0        306.09        305.60        20.02 o                         
   3   1   0        316.48        351.77        16.67 o                         
   4   1   0       1608.39       1630.07        58.07 o                         
   5   1   0         81.04         91.09        18.88 o                         
   6   1   0       1350.68       1305.58        63.93 o                         
   7   1   0         11.91         46.94        27.83 o                         
   0   2   0      25408.52      26327.29       428.28 o                         
   1   2   0      54014.89      55393.78       533.06 o                         
   2   2   0      24659.23      25229.03       242.23 o                         
   3   2   0       8112.59       7998.99       103.01 o                         
   4   2   0       3722.17       3717.07        85.53 o                         
   5   2   0       3255.15       3347.77        86.26 o                         
   6   2   0       4469.83       4674.80       153.84 o                         
   7   2   0       4043.21       3906.03       108.81 o                         
   1   3   0       3962.45       4175.02        42.49 o                         
   2   3   0        719.38        711.76        15.42 o                         
   3   3   0        319.34        345.20        17.13 o                         
   4   3   0          0.09          0.60        10.78 o                         
   5   3   0        109.71         92.09        17.37 o                         
   6   3   0        232.54        296.45        28.10 o                         
   7   3   0        108.76         69.54        27.88 o                         
   0   4   0      22897.66      23495.63       358.00 o                         
   1   4   0      24475.25      25131.30       230.71 o                         
   2   4   0      18652.72      18815.52       186.42 o                         
   3   4   0       3433.45       3446.69        95.94 o                         
   4   4   0       2473.21       2507.14        62.16 o                         
   5   4   0       7389.46       7821.12       177.57 o                         
   6   4   0       3942.61       3954.05       107.46 o                         
   7   4   0       3088.89       3186.12       124.73 o                         
   1   5   0        406.88        434.16        21.73 o                         
   2   5   0       2936.80       3006.59        42.70 o                         
   3   5   0       1426.86       1477.16        40.85 o                         
   4   5   0         68.14         62.10        13.43 o                         
   5   5   0        319.52        326.77        29.16 o                         
   6   5   0          0.11         11.45        23.29 o                         
   0   6   0      17950.41      18314.68       474.49 o                         
   1   6   0       8747.92       8964.88       250.91 o                         
   2   6   0       5808.67       5830.98       102.12 o                         
   3   6   0       8340.84       8368.79       128.88 o                         
   4   6   0       5410.96       5416.81       121.41 o                         
   5   6   0       1456.15       1441.83        73.23 o                         
   6   6   0       3607.91       3790.87       142.75 o                         
   1   7   0       1156.95       1156.34        52.65 o                         
   2   7   0        325.64        349.43        32.07 o                         
   3   7   0        399.15        441.33        47.90 o                         
   4   7   0         23.17         76.16        36.84 o                         
   5   7   0         61.07         72.98        37.56 o                         
   0   8   0       5243.71       5511.25       194.70 o                         
   1   8   0       5694.05       5838.76       131.38 o                         
   2   8   0       3911.20       3936.38       117.02 o                         
   3   8   0       4546.28       4649.18       180.38 o                         
   4   8   0       3622.17       3539.85       143.92 o                         
   1   9   0        530.52        453.55        55.89 o                         
   2   9   0        234.23        320.63        50.65 o                         
   3   9   0         27.46         30.45        36.56 o                         
  -7   1   1       9489.52       9647.23       225.91 o                         
  -6   1   1       9180.79       9297.40       210.72 o                         
  -5   1   1       9815.73       9810.45       209.65 o                         
  -4   1   1      14563.85      14908.20       280.93 o                         
  -3   1   1      12893.48      12761.46       170.58 o                         
  -2   1   1       7856.66       7730.40        94.46 o                         
  -1   1   1      27069.78      27343.70       310.02 o                         
   0   1   1      41618.22      41680.20       668.17 o                         
   1   1   1      14427.15      14462.99       144.91 o                         
   2   1   1      10830.34      10651.32       134.40 o                         
   3   1   1      12910.38      13076.00       169.54 o                         
   4   1   1       4947.43       4857.04       105.81 o                         
   5   1   1       2012.91       1915.03        70.68 o                         
   6   1   1       6886.25       6934.28       140.77 o                         
   7   1   1       7448.95       7588.00       190.61 o                         
  -7   2   1         16.38          7.42        42.11 o                         
  -6   2   1        357.87        365.46        35.08 o                         
  -5   2   1         85.17         80.01        18.34 o                         
  -4   2   1        195.37        213.66        18.66 o                         
  -3   2   1        796.43        648.25        79.05 o                         
  -2   2   1         40.50         46.28         5.66 o                         
  -1   2   1       5435.52       5861.39        66.89 o                         
   0   2   1       2938.61       3128.97        50.83 o                         
   1   2   1        574.65        574.20        10.58 o                         
   2   2   1        582.41        621.87        16.07 o                         
   3   2   1         33.18         30.20         6.52 o                         
   4   2   1       1731.17       1685.30        42.32 o                         
   5   2   1        118.21        105.66        16.70 o                         
   6   2   1       1294.36       1259.36        49.73 o                         
   7   2   1         49.70         28.98        26.82 o                         
  -7   3   1       3302.83       3076.62        98.25 o                         
  -6   3   1      10282.08      10100.24       180.65 o                         
  -5   3   1      12384.75      12416.08       222.57 o                         
  -4   3   1       6036.87       6248.07       172.11 o                         
  -3   3   1       8335.12       8493.32       105.94 o                         
  -2   3   1      23731.80      24204.72       233.89 o                         
  -1   3   1      11264.49      11291.33       107.93 o                         
   0   3   1       6960.98       7067.05        88.67 o                         
   1   3   1      26416.92      26227.07       215.48 o                         
   2   3   1      19047.16      18367.87       151.55 o                         
   3   3   1       3332.25       3308.47        61.91 o                         
   4   3   1       4472.57       4414.99        89.84 o                         
   5   3   1       8552.71       8745.52       171.13 o                         
   6   3   1       2094.58       2153.18        69.06 o                         
   7   3   1       4515.58       4629.90       124.45 o                         
  -7   4   1        116.87         65.84        29.32 o                         
  -6   4   1         65.04         93.40        23.07 o                         
  -5   4   1        340.70        361.08        36.28 o                         
  -4   4   1        782.86        752.97        49.67 o                         
  -3   4   1        134.01        106.05        14.96 o                         
  -2   4   1        942.32        932.56        19.30 o                         
  -1   4   1        482.41        472.42        11.63 o                         
   0   4   1       1128.61       1145.29        25.19 o                         
   1   4   1        182.98        194.97         8.14 o                         
   2   4   1       1287.75       1286.64        26.42 o                         
   3   4   1        497.03        491.63        21.35 o                         
   4   4   1        214.22        172.90        20.75 o                         
   5   4   1         61.92         58.09        19.04 o                         
   6   4   1          4.31         -8.82        21.89 o                         
   7   4   1        778.80        782.57        59.78 o                         
  -6   5   1       6308.20       6400.73       148.18 o                         
  -5   5   1       7122.56       7130.52       192.71 o                         
  -4   5   1       7372.63       7308.63       140.39 o                         
  -3   5   1       6890.93       6892.96       110.50 o                         
  -2   5   1       6579.62       6687.44        79.36 o                         
  -1   5   1       9122.59       8707.94       140.24 o                         
   0   5   1      12971.75      13004.52       198.59 o                         
   1   5   1      11394.05      11318.75       152.52 o                         
   2   5   1       6417.23       6458.73        83.01 o                         
   3   5   1       5894.99       5924.51        91.19 o                         
   4   5   1       5204.87       5255.03       117.68 o                         
   5   5   1       3684.16       3710.39       110.92 o                         
   6   5   1       5242.95       5276.03       150.18 o                         
  -6   6   1          1.68        -25.85        33.14 o                         
  -5   6   1        275.70        350.22        43.52 o                         
  -4   6   1         63.00         81.91        20.11 o                         
  -3   6   1        131.63        136.00        13.28 o                         
  -2   6   1         17.79         11.42         7.12 o                         
  -1   6   1         39.43         28.55        13.63 o                         
   0   6   1         78.58         62.76        15.59 o                         
   1   6   1        256.27        247.82        25.83 o                         
   2   6   1        968.33        981.05        42.05 o                         
   3   6   1        541.19        522.54        28.02 o                         
   4   6   1          1.41          7.46        18.57 o                         
   5   6   1          9.44          9.78        17.60 o                         
   6   6   1        314.51        237.93        53.07 o                         
  -5   7   1       3189.95       2895.60       127.25 o                         
  -4   7   1       6502.35       6439.51       195.61 o                         
  -3   7   1       7543.57       7059.85       234.06 o                         
  -2   7   1       2941.09       3162.97       105.99 o                         
  -1   7   1       6003.63       6018.37       129.10 o                         
   0   7   1       7675.18       7644.93       202.59 o                         
   1   7   1       2985.97       3111.12        85.13 o                         
   2   7   1       5438.52       5554.56       152.41 o                         
   3   7   1       7656.04       7321.18       178.15 o                         
   4   7   1       3924.28       3927.51       147.17 o                         
   5   7   1       1809.48       1625.30       120.37 o                         
  -4   8   1         29.86         51.75        33.87 o                         
  -3   8   1        348.25        349.61        46.51 o                         
  -2   8   1         87.34         66.99        29.49 o                         
  -1   8   1       1109.09       1149.32        60.87 o                         
   0   8   1          4.39         25.49        22.69 o                         
   1   8   1        585.73        645.00        52.77 o                         
   2   8   1          3.39          0.99        23.94 o                         
   3   8   1         45.86         29.73        26.36 o                         
   4   8   1        433.42        397.01        54.53 o                         
  -3   9   1       1808.21       1825.89       114.05 o                         
  -2   9   1       5197.97       5451.34       182.93 o                         
  -1   9   1       3345.02       3450.80       140.74 o                         
   0   9   1       2183.91       1949.96       189.14 o                         
   1   9   1       4209.09       4468.73       166.54 o                         
   2   9   1       2715.11       3041.93       158.77 o                         
   3   9   1       2318.15       2194.82       114.56 o                         
  -7   0   2       8917.47       8687.29       298.58 o                         
  -6   0   2      12254.27      12620.23       376.78 o                         
  -5   0   2      12050.68      12010.13       263.02 o                         
  -4   0   2      17771.43      18033.73       367.87 o                         
  -3   0   2       5935.55       5752.35       148.31 o                         
  -2   0   2        695.57        909.01        32.32 o                         
  -1   0   2      27552.99      27455.62       523.81 o                         
   0   0   2      14235.77      14033.56       264.18 o                         
   1   0   2      16861.55      16298.39       220.88 o                         
   2   0   2      26238.11      27275.00       405.96 o                         
   3   0   2      37192.70      37034.01       611.04 o                         
   4   0   2      13021.54      13361.49       246.25 o                         
   5   0   2       4552.54       4586.76       143.36 o                         
   6   0   2      10350.93      10697.88       330.52 o                         
   7   0   2       3062.18       3026.45       296.56 o                         
  -7   1   2        108.25         86.52        27.82 o                         
  -6   1   2         90.46         92.23        23.80 o                         
  -5   1   2        406.79        412.91        25.91 o                         
  -4   1   2          8.26         23.58         7.45 o                         
  -3   1   2       1218.44       1225.30        25.49 o                         
  -2   1   2        168.12        163.19         9.44 o                         
  -1   1   2         33.59         47.24         4.24 o                         
   0   1   2        321.32        331.81        16.70 o                         
   1   1   2        310.24        272.76         7.61 o                         
   2   1   2       4611.32       5025.88        57.67 o                         
   3   1   2        437.46        456.34        21.11 o                         
   4   1   2       1665.50       1793.16        60.00 o                         
   5   1   2        502.53        508.05        36.16 o                         
   6   1   2         25.20         24.66        18.87 o                         
   7   1   2         42.15         31.71        22.64 o                         
  -7   2   2       6280.69       6617.44       188.84 o                         
  -6   2   2       9655.60       9626.92       189.38 o                         
  -5   2   2      14208.90      14121.78       246.56 o                         
  -4   2   2       9646.61       9750.11       219.73 o                         
  -3   2   2       7647.71       7386.11       100.79 o                         
  -2   2   2      11605.03      11793.36       131.05 o                         
  -1   2   2        390.98        382.85        10.24 o                         
   0   2   2       8593.89       9310.58       141.16 o                         
   1   2   2      21675.50      21961.14       209.44 o                         
   2   2   2      36112.72      36682.78       317.76 o                         
   3   2   2      22915.96      23067.45       282.03 o                         
   4   2   2      13378.15      13226.37       184.36 o                         
   5   2   2       8949.49       9050.75       140.41 o                         
   6   2   2       2379.08       2391.78       100.05 o                         
   7   2   2       3495.76       3403.00        98.05 o                         
  -7   3   2        340.92        250.90        39.72 o                         
  -6   3   2         36.48         55.60        21.83 o                         
  -5   3   2        193.89        180.92        25.24 o                         
  -4   3   2        571.34        545.21        27.98 o                         
  -3   3   2       1161.96       1185.74        30.80 o                         
  -2   3   2         67.37         63.71         5.47 o                         
  -1   3   2        283.49        283.12         9.97 o                         
   0   3   2         16.35         23.23         4.08 o                         
   1   3   2        511.71        596.17        12.59 o                         
   2   3   2         78.90         75.29         6.12 o                         
   3   3   2         15.93         15.80         7.72 o                         
   4   3   2         52.37         38.34        10.57 o                         
   5   3   2          2.19         10.48        13.88 o                         
   6   3   2          0.50        -12.10        19.41 o                         
   7   3   2        106.56        123.64        29.25 o                         
  -7   4   2       3952.19       3753.59       162.48 o                         
  -6   4   2      10158.84      10124.97       229.50 o                         
  -5   4   2      10090.17      10203.96       219.41 o                         
  -4   4   2       5409.89       5456.97       121.44 o                         
  -3   4   2       5734.84       5767.36        82.54 o                         
  -2   4   2       5741.23       5605.33        67.99 o                         
  -1   4   2       4955.87       4873.00        62.21 o                         
   0   4   2       8907.29       8799.30        79.09 o                         
   1   4   2      24140.52      24380.11       243.01 o                         
   2   4   2      15381.65      14949.79       158.54 o                         
   3   4   2       8723.16       8778.50       224.71 o                         
   4   4   2      14977.63      15146.07       240.88 o                         
   5   4   2       7846.79       7731.34       158.45 o                         
   6   4   2       2359.20       2206.82        77.19 o                         
   7   4   2       2692.16       2618.57       145.78 o                         
  -6   5   2        171.17        187.63        28.04 o                         
  -5   5   2        316.29        412.19        39.83 o                         
  -4   5   2       1104.65       1080.93        48.89 o                         
  -3   5   2          7.56          2.41         7.68 o                         
  -2   5   2       1342.74       1417.99        31.45 o                         
  -1   5   2        385.56        351.30        14.26 o                         
   0   5   2       3036.93       3149.06        57.07 o                         
   1   5   2       1097.38       1102.78        23.36 o                         
   2   5   2         23.10         18.47         6.70 o                         
   3   5   2          8.48          9.90        10.02 o                         
   4   5   2        116.55        100.06        19.92 o                         
   5   5   2        992.47       1008.97        51.44 o                         
   6   5   2         56.88         77.44        42.88 o                         
  -6   6   2       3147.11       3355.18       155.04 o                         
  -5   6   2       3651.64       3692.25       160.70 o                         
  -4   6   2       7733.35       7863.62       156.80 o                         
  -3   6   2       5343.60       5287.94        91.17 o                         
  -2   6   2       1964.50       2001.26        58.04 o                         
  -1   6   2       7295.47       7192.14       153.59 o                         
   0   6   2       9310.28       9319.95       164.63 o                         
   1   6   2       6521.97       6700.86       135.69 o                         
   2   6   2       9680.90       9676.83       136.74 o                         
   3   6   2      15014.30      14799.88       287.40 o                         
   4   6   2       4727.07       4714.00       227.60 o                         
   5   6   2       2779.86       2754.47        94.35 o                         
   6   6   2       4574.75       4427.75       247.94 o                         
  -5   7   2         68.66         70.61        32.96 o                         
  -4   7   2        170.30        198.14        39.31 o                         
  -3   7   2       1940.24       1980.55        90.98 o                         
  -2   7   2         45.28         74.18        26.48 o                         
  -1   7   2        435.80        380.44        27.28 o                         
   0   7   2        152.45        183.89        32.79 o                         
   1   7   2        259.79        201.63        24.24 o                         
   2   7   2        281.76        293.97        33.16 o                         
   3   7   2         43.34         42.23        26.17 o                         
   4   7   2        608.04        624.88        77.01 o                         
   5   7   2          4.05          2.13        50.10 o                         
  -4   8   2       2679.82       2779.98       186.03 o                         
  -3   8   2       2538.97       2794.48       157.71 o                         
  -2   8   2       4582.26       4748.00       157.12 o                         
  -1   8   2       4324.29       4406.36       118.76 o                         
   0   8   2       5125.07       5204.47       163.83 o                         
   1   8   2       4753.21       4789.69       157.20 o                         
   2   8   2       6788.51       6432.90       171.86 o                         
   3   8   2       4510.58       4405.25       134.08 o                         
   4   8   2       3493.53       3371.50       164.06 o                         
  -3   9   2        443.03        437.35        55.32 o                         
  -2   9   2         26.43        -11.85        32.68 o                         
  -1   9   2        152.61        132.88        40.36 o                         
   0   9   2         89.61         88.64        38.85 o                         
   1   9   2        249.65        284.12        58.53 o                         
   2   9   2        342.50        473.82        70.44 o                         
   3   9   2        114.61         94.98        41.40 o                         
  -7   1   3       4422.33       4270.46       134.26 o                         
  -6   1   3       6707.46       6944.32       173.28 o                         
  -5   1   3      11695.87      11336.37       179.45 o                         
  -4   1   3      19567.12      19267.44       277.39 o                         
  -3   1   3      13658.25      13348.44       211.83 o                         
  -2   1   3      10938.77      10893.93       155.36 o                         
  -1   1   3      15209.61      15033.08       224.05 o                         
   0   1   3      13313.67      13593.04       203.57 o                         
   1   1   3      13482.49      13184.22       161.24 o                         
   2   1   3      27812.57      27832.25       211.46 o                         
   3   1   3      26653.30      26657.35       341.89 o                         
   4   1   3      11085.33      10951.34       161.02 o                         
   5   1   3       8725.93       8861.75       159.40 o                         
   6   1   3       5292.76       5361.05       117.98 o                         
   7   1   3       1638.02       1614.64        61.43 o                         
  -7   2   3          0.04          0.08        28.21 o                         
  -6   2   3         54.34         48.67        18.14 o                         
  -5   2   3        386.79        394.94        38.17 o                         
  -4   2   3         33.49         65.61        14.44 o                         
  -3   2   3       1878.94       1900.08        50.81 o                         
  -2   2   3        305.13        291.97        11.19 o                         
  -1   2   3        141.57        184.92         8.40 o                         
   0   2   3          1.30         -0.34         3.90 o                         
   1   2   3       1194.17       1332.80        25.13 o                         
   2   2   3       2763.68       2918.10        34.48 o                         
   3   2   3        536.11        555.67        18.13 o                         
   4   2   3        573.32        590.71        24.81 o                         
   5   2   3        249.49        240.79        20.15 o                         
   6   2   3        216.99        198.70        23.90 o                         
   7   2   3        345.15        348.42        33.93 o                         
  -7   3   3       2307.49       2235.18       135.50 o                         
  -6   3   3       7235.81       7539.32       210.97 o                         
  -5   3   3      10972.21      11170.58       224.42 o                         
  -4   3   3       8120.49       8068.02       163.86 o                         
  -3   3   3      17539.70      17387.63       203.85 o                         
  -2   3   3      16728.76      16421.50       169.32 o                         
  -1   3   3       5189.92       5242.45        72.28 o                         
   0   3   3       8519.98       8924.45       113.86 o                         
   1   3   3      25954.88      26163.69       276.08 o                         
   2   3   3      15633.12      15434.55       112.77 o                         
   3   3   3      11009.37      10955.24       139.18 o                         
   4   3   3      18900.49      18814.25       245.31 o                         
   5   3   3       5910.64       5850.48       103.52 o                         
   6   3   3       1636.39       1565.76        66.44 o                         
   7   3   3       2389.26       2361.50        84.99 o                         
  -7   4   3        278.04        277.70        42.17 o                         
  -6   4   3        408.84        398.59        48.89 o                         
  -5   4   3        469.97        510.08        46.14 o                         
  -4   4   3        384.77        351.57        25.21 o                         
  -3   4   3         24.84         14.50         8.12 o                         
  -2   4   3       1712.83       1639.78        29.79 o                         
  -1   4   3         58.52         83.66        11.52 o                         
   0   4   3        743.18        674.14        16.81 o                         
   1   4   3       1234.74       1277.04        26.72 o                         
   2   4   3          1.18          4.08         5.52 o                         
   3   4   3        473.38        416.17        35.77 o                         
   4   4   3         94.49         74.81        12.80 o                         
   5   4   3       1470.59       1399.23        63.28 o                         
   6   4   3        327.84        277.35        30.87 o                         
  -6   5   3       3918.15       3938.36       122.20 o                         
  -5   5   3       6425.39       6671.82       162.14 o                         
  -4   5   3       9650.16       9830.27       164.21 o                         
  -3   5   3       7853.82       7801.88       112.92 o                         
  -2   5   3       7031.72       6914.47        97.68 o                         
  -1   5   3      10814.04      10803.69       158.60 o                         
   0   5   3      13562.33      13243.08       127.91 o                         
   1   5   3       7541.45       7505.42        92.09 o                         
   2   5   3       8841.05       8835.46       102.38 o                         
   3   5   3      10797.63      10511.81       227.91 o                         
   4   5   3       6587.22       6391.49       133.90 o                         
   5   5   3       5136.79       5143.58       137.86 o                         
   6   5   3       2827.09       2954.28       104.90 o                         
  -6   6   3         57.11          9.56        36.70 o                         
  -5   6   3         25.37          0.14        22.87 o                         
  -4   6   3         50.23         60.06        22.62 o                         
  -3   6   3        667.41        691.36        24.97 o                         
  -2   6   3        365.75        363.98        23.93 o                         
  -1   6   3        187.79        149.29        11.91 o                         
   0   6   3       1257.54       1275.68        66.83 o                         
   1   6   3        691.75        739.92        20.94 o                         
   2   6   3        516.95        530.32        29.98 o                         
   3   6   3        220.63        255.59        48.79 o                         
   4   6   3        471.69        414.82        59.24 o                         
   5   6   3        726.24        514.82        66.34 o                         
  -5   7   3       2583.24       2789.78       152.73 o                         
  -4   7   3       7329.03       7824.96       219.04 o                         
  -3   7   3       5529.32       5406.93       164.50 o                         
  -2   7   3       5881.62       5710.18       165.90 o                         
  -1   7   3       8831.65       8880.83       168.48 o                         
   0   7   3       5663.45       5685.31       150.58 o                         
   1   7   3       5114.30       5072.93       149.83 o                         
   2   7   3       7436.41       7511.35       181.97 o                         
   3   7   3       7188.83       7127.94       179.30 o                         
   4   7   3       2136.66       2136.17       288.08 o                         
   5   7   3       2175.70       1959.29       108.49 o                         
  -4   8   3        157.20        165.18        39.50 o                         
  -3   8   3        845.12        762.37        61.71 o                         
  -2   8   3          0.21        -14.15        27.87 o                         
  -1   8   3        259.25        239.70        30.18 o                         
   0   8   3         44.75         74.40        29.57 o                         
   1   8   3        246.88        345.34        66.09 o                         
   2   8   3       1200.28       1268.53        67.22 o                         
   3   8   3         40.97         47.93        27.93 o                         
   4   8   3        137.61        130.21        39.25 o                         
  -3   9   3       4192.99       3999.57       150.38 o                         
  -2   9   3       5889.41       6096.70       276.90 o                         
  -1   9   3       4014.95       4178.73       152.20 o                         
   0   9   3       4916.83       4840.42       164.05 o                         
   1   9   3       5389.84       5103.94       173.77 o                         
   2   9   3       3166.92       2989.38       188.63 o                         
   3   9   3        820.18       1039.43       151.29 o                         
  -7   0   4       5191.85       5321.55       278.66 o                         
  -6   0   4       2857.67       2805.42       139.38 o                         
  -5   0   4      10347.24      10016.43       233.79 o                         
  -4   0   4      23268.99      22725.13       460.23 o                         
  -3   0   4      10190.58       9879.03       257.79 o                         
  -2   0   4      22684.53      22497.63       433.07 o                         
  -1   0   4      16655.16      16399.07       391.98 o                         
   0   0   4      16362.29      15512.74       233.64 o                         
   1   0   4       1705.62       1592.07        24.67 o                         
   2   0   4      12599.39      12607.46       156.05 o                         
   3   0   4      17951.83      17612.02       274.03 o                         
   4   0   4       9208.92       9327.15       164.69 o                         
   5   0   4      17197.44      17145.96       283.31 o                         
   6   0   4      10627.73      10774.16       244.82 o                         
   7   0   4       2024.49       2047.26       130.27 o                         
  -7   1   4        205.60        175.86        33.85 o                         
  -6   1   4          9.62         18.46        21.96 o                         
  -5   1   4        875.05        829.69        43.82 o                         
  -4   1   4         28.51         53.62        11.32 o                         
  -3   1   4        616.45        558.12        20.03 o                         
  -2   1   4         20.99         17.97         4.95 o                         
  -1   1   4          5.33          2.18         7.04 o                         
   0   1   4       1226.42       1346.04        25.11 o                         
   1   1   4       2723.99       2871.51        30.19 o                         
   2   1   4        516.12        518.93        10.72 o                         
   3   1   4        960.38        932.19        22.08 o                         
   4   1   4          0.02          0.42         9.14 o                         
   5   1   4         55.71         61.34        13.46 o                         
   6   1   4          0.31        -15.49        15.49 o                         
   7   1   4        258.17        254.04        30.54 o                         
  -7   2   4       1817.78       1730.38        82.60 o                         
  -6   2   4       5681.27       6120.42       184.28 o                         
  -5   2   4       8215.17       8521.76       220.85 o                         
  -4   2   4      13078.67      13242.15       217.73 o                         
  -3   2   4      29318.34      28685.19       392.39 o                         
  -2   2   4      14572.20      14715.83       180.98 o                         
  -1   2   4       9409.43       9471.36       136.41 o                         
   0   2   4       2548.65       2518.56        59.64 o                         
   1   2   4      11250.05      11247.11       115.68 o                         
   2   2   4      11185.55      11187.94       109.23 o                         
   3   2   4      11481.59      11354.97       135.43 o                         
   4   2   4      18153.92      18175.54       222.78 o                         
   5   2   4       9290.09       9526.85       136.26 o                         
   6   2   4       5609.06       5471.96       111.50 o                         
   7   2   4       4391.44       4168.97       108.30 o                         
  -7   3   4         21.36         20.22        46.94 o                         
  -6   3   4          5.09          7.33        22.56 o                         
  -5   3   4        113.97        137.03        19.58 o                         
  -4   3   4          0.13         10.64        13.32 o                         
  -3   3   4          9.98         17.87         8.15 o                         
  -2   3   4          3.24          8.01         5.89 o                         
  -1   3   4        173.69        170.27        10.88 o                         
   0   3   4          0.63          0.99         5.20 o                         
   1   3   4        197.42        154.66        19.77 o                         
   2   3   4        200.58        162.12         7.80 o                         
   3   3   4        154.69        163.95        12.94 o                         
   4   3   4         90.90         82.52         9.64 o                         
   5   3   4          0.28         -3.35        13.49 o                         
   6   3   4        588.85        580.16        32.82 o                         
   7   3   4         24.91         28.12        26.26 o                         
  -7   4   4       2166.51       2111.35       175.03 o                         
  -6   4   4       5735.15       5870.44       156.87 o                         
  -5   4   4       8253.92       8308.39       216.47 o                         
  -4   4   4       8460.32       8690.13       181.95 o                         
  -3   4   4      12469.64      12052.04        98.65 o                         
  -2   4   4      15198.45      14801.39       173.20 o                         
  -1   4   4       7018.49       6936.94       108.63 o                         
   0   4   4       8640.14       8843.78       133.02 o                         
   1   4   4       7502.34       7348.35       106.32 o                         
   2   4   4       3721.92       3683.06        49.32 o                         
   3   4   4       9665.44       9323.28       132.71 o                         
   4   4   4      12795.10      12625.13       208.09 o                         
   5   4   4       8517.12       8381.39       144.53 o                         
   6   4   4       4584.37       4525.24       133.61 o                         
  -6   5   4        423.84        371.21        75.13 o                         
  -5   5   4         16.07         22.50        21.23 o                         
  -4   5   4        633.74        568.77        29.00 o                         
  -3   5   4         33.96         21.89         8.26 o                         
  -2   5   4       1321.41       1329.68        36.35 o                         
  -1   5   4        545.75        515.71        21.62 o                         
   0   5   4        127.48        123.31         7.30 o                         
   1   5   4         76.75         82.64         8.06 o                         
   2   5   4         20.97         22.54         6.61 o                         
   3   5   4       1269.29       1301.47        60.57 o                         
   4   5   4          0.39         -0.42        14.83 o                         
   5   5   4        587.66        687.95        72.78 o                         
   6   5   4          0.15         -0.28        40.47 o                         
  -6   6   4       1801.96       1899.47       159.65 o                         
  -5   6   4       5318.05       5285.24       139.28 o                         
  -4   6   4      10823.86      10645.70       177.61 o                         
  -3   6   4       6151.95       6309.88       114.74 o                         
  -2   6   4       6317.47       6155.62       123.87 o                         
  -1   6   4       9256.17       9161.46       127.71 o                         
   0   6   4       4969.90       4791.31        63.66 o                         
   1   6   4       1924.56       1921.13        41.01 o                         
   2   6   4       8765.43       8870.02       190.20 o                         
   3   6   4       7370.45       7409.98       151.85 o                         
   4   6   4       3883.56       3610.96       134.72 o                         
   5   6   4       5115.72       4954.02       175.34 o                         
  -5   7   4       1003.64       1160.45        96.88 o                         
  -4   7   4         20.49          4.06        26.19 o                         
  -3   7   4         71.57         72.43        25.05 o                         
  -2   7   4          4.25         18.80        23.96 o                         
  -1   7   4        210.35        194.24        24.12 o                         
   0   7   4        672.59        623.21        62.82 o                         
   1   7   4          8.66         19.32        26.54 o                         
   2   7   4       1208.59       1102.44        60.74 o                         
   3   7   4          0.71          8.75        33.30 o                         
   4   7   4         14.07         33.36        28.74 o                         
   5   7   4          7.23        -43.94        89.05 o                         
  -4   8   4       3435.44       3479.89       172.36 o                         
  -3   8   4       5612.76       5573.33       147.08 o                         
  -2   8   4       4403.35       4507.78       147.33 o                         
  -1   8   4       3925.73       3992.65       107.82 o                         
   0   8   4       3136.86       3239.62       124.51 o                         
   1   8   4       4844.32       4793.04       164.02 o                         
   2   8   4       2983.09       2947.19       107.42 o                         
   3   8   4       2920.06       2854.52       108.70 o                         
   4   8   4       3617.43       3371.51       267.07 o                         
  -3   9   4         58.95         38.64        42.00 o                         
  -2   9   4         81.41         55.90        29.54 o                         
  -1   9   4        244.59        281.81        37.75 o                         
   0   9   4        185.02        170.51        37.71 o                         
   1   9   4         37.89         32.46        37.40 o                         
   2   9   4         81.70         80.52        45.01 o                         
  -7   1   5       3215.78       3087.04       130.69 o                         
  -6   1   5       1516.99       1501.89        75.45 o                         
  -5   1   5       5104.34       5245.84       126.07 o                         
  -4   1   5      11659.05       9610.29      1553.13 o                         
  -3   1   5      14923.24      14768.06       199.00 o                         
  -2   1   5      21899.86      21538.41       275.20 o                         
  -1   1   5      32845.49      33281.41       772.15 o                         
   0   1   5      17218.25      17561.59       197.32 o                         
   1   1   5       8440.63       8640.02        70.16 o                         
   2   1   5      10608.04      10476.39        82.19 o                         
   3   1   5       8742.40       8539.69       102.81 o                         
   4   1   5       9899.46       9865.83       131.24 o                         
   5   1   5      12277.92      12534.66       165.87 o                         
   6   1   5      10387.46      10606.29       163.32 o                         
   7   1   5       3920.84       3749.33        88.26 o                         
  -7   2   5        752.66        712.29        64.28 o                         
  -6   2   5          4.80         -5.92        24.19 o                         
  -5   2   5       1148.05       1060.00        61.92 o                         
  -4   2   5          6.71          8.38         7.66 o                         
  -3   2   5          0.30         -3.84         7.67 o                         
  -2   2   5         63.62         43.05         7.31 o                         
  -1   2   5          0.11         -5.98         5.98 o                         
   0   2   5       2596.69       2651.07        44.70 o                         
   1   2   5        245.31        214.31         9.64 o                         
   2   2   5         99.62         82.70         6.60 o                         
   3   2   5        261.36        231.18        13.15 o                         
   4   2   5        250.02        252.68        17.44 o                         
   5   2   5        358.71        362.48        21.79 o                         
   6   2   5         85.58         80.83        18.06 o                         
   7   2   5         55.82         43.70        24.58 o                         
  -7   3   5       1917.11       1837.30       103.89 o                         
  -6   3   5       5236.42       5369.40       148.61 o                         
  -5   3   5       2934.32       2987.56       109.32 o                         
  -4   3   5       5708.10       6064.97       135.65 o                         
  -3   3   5      19452.88      19528.25       306.60 o                         
  -2   3   5      21787.47      21996.23       281.54 o                         
  -1   3   5       8637.04       8606.22       142.87 o                         
   0   3   5      15673.02      15734.74       184.61 o                         
   1   3   5      14214.93      14069.81       190.13 o                         
   2   3   5       4854.79       4818.29        65.76 o                         
   3   3   5       9476.25       9345.72       132.46 o                         
   4   3   5      11929.39      12081.43       181.84 o                         
   5   3   5       8430.74       8441.46       133.73 o                         
   6   3   5       4593.52       4689.78       101.09 o                         
   7   3   5       7542.26       8116.09       280.02 o                         
  -7   4   5        102.06         74.21        36.27 o                         
  -6   4   5         20.65         16.10        27.73 o                         
  -5   4   5         23.22        -10.18        22.68 o                         
  -4   4   5       1231.33       1222.00        68.79 o                         
  -3   4   5        137.58        149.99        18.14 o                         
  -2   4   5         49.58         35.74         6.48 o                         
  -1   4   5        662.55        703.15        21.71 o                         
   0   4   5          3.21          6.30         6.39 o                         
   1   4   5       1777.85       1812.30        32.14 o                         
   2   4   5         55.32         36.59         7.12 o                         
   3   4   5       1909.37       1833.85        53.64 o                         
   4   4   5        314.20        297.68        23.96 o                         
   5   4   5          2.90          9.28        21.92 o                         
   6   4   5         12.41          8.51        22.88 o                         
  -6   5   5       2926.91       2658.61        97.98 o                         
  -5   5   5       5139.60       5289.81       139.70 o                         
  -4   5   5       5638.35       5557.47       118.26 o                         
  -3   5   5       6357.23       6439.38       104.75 o                         
  -2   5   5      10028.41      10058.81       144.57 o                         
  -1   5   5      14781.97      14621.64       231.72 o                         
   0   5   5       7460.38       7607.69       114.13 o                         
   1   5   5       5986.29       5893.93        91.07 o                         
   2   5   5       7298.17       7283.83        74.76 o                         
   3   5   5       6489.68       6183.52       108.92 o                         
   4   5   5       7287.74       7176.99       142.87 o                         
   5   5   5       6461.42       6254.68       166.44 o                         
   6   5   5       7637.95       7584.70       218.58 o                         
  -6   6   5         64.43         74.15        35.17 o                         
  -5   6   5        138.61        163.12        28.98 o                         
  -4   6   5        291.99        329.98        31.40 o                         
  -3   6   5        494.66        440.57        24.95 o                         
  -2   6   5        462.40        475.94        23.77 o                         
  -1   6   5        386.86        402.11        16.32 o                         
   0   6   5        460.53        461.06        14.41 o                         
   1   6   5         31.12         21.20         8.15 o                         
   2   6   5         88.21         92.29        14.68 o                         
   3   6   5        152.37        177.97        23.60 o                         
   4   6   5        261.15        251.68        29.79 o                         
   5   6   5        105.26        116.21        37.93 o                         
  -5   7   5       3787.75       4120.77       186.65 o                         
  -4   7   5       5539.73       5707.26       215.42 o                         
  -3   7   5       4220.78       4074.31       139.17 o                         
  -2   7   5       4831.40       4693.57       125.53 o                         
  -1   7   5       6118.35       6400.08       138.79 o                         
   0   7   5       4743.49       4447.94       181.82 o                         
   1   7   5       3757.70       3795.13       103.36 o                         
   2   7   5       8362.57       8274.63       188.92 o                         
   3   7   5       5787.58       5778.31       174.96 o                         
   4   7   5       3288.97       3291.17       191.81 o                         
  -4   8   5          0.51         -0.86        38.06 o                         
  -3   8   5          1.81        -12.82        28.55 o                         
  -2   8   5        285.26        319.63        41.01 o                         
  -1   8   5        377.36        330.70        33.57 o                         
   0   8   5       1378.20       1338.87        79.27 o                         
   1   8   5          8.82         -8.73        28.98 o                         
   2   8   5        107.62        116.29        35.22 o                         
   3   8   5        117.46        126.07        33.58 o                         
   4   8   5        456.22        405.40        86.84 o                         
  -2   9   5       2532.67       2381.24        95.97 o                         
  -1   9   5       2009.73       2157.91       113.09 o                         
   0   9   5       4275.19       4543.66       160.49 o                         
   1   9   5       5798.37       5744.33       229.88 o                         
   2   9   5       1693.85       1593.10       116.95 o                         
  -7   0   6       3289.95       3313.80       169.12 o                         
  -6   0   6       1910.99       1852.46       184.54 o                         
  -5   0   6       7454.72       7979.01       368.21 o                         
  -4   0   6       6784.63       6602.99       197.77 o                         
  -3   0   6       9606.04       9794.47       264.36 o                         
  -2   0   6      20037.90      19460.22       387.35 o                         
  -1   0   6      64993.56      66775.38      1226.26 o                         
   0   0   6      18268.10      18278.06       233.00 o                         
   1   0   6       7150.10       6816.58        86.85 o                         
   2   0   6       9204.44       8975.94       118.47 o                         
   3   0   6       2571.73       2476.52        61.21 o                         
   4   0   6       3915.49       4031.41        97.28 o                         
   5   0   6      10608.33      10890.92       215.18 o                         
   6   0   6      10581.41      10812.14       426.40 o                         
   7   0   6       4665.83       4399.50       200.56 o                         
  -7   1   6        690.83        632.20        53.58 o                         
  -6   1   6         90.80         55.74        26.85 o                         
  -5   1   6        697.57        632.39        38.30 o                         
  -4   1   6        171.01        137.49        15.60 o                         
  -3   1   6        101.91         99.23        10.85 o                         
  -2   1   6       1050.80       1027.05        23.52 o                         
  -1   1   6       1157.07       1123.59        56.83 o                         
   0   1   6        115.67        120.42         6.67 o                         
   1   1   6        570.17        562.08        11.44 o                         
   2   1   6          0.49          1.64         4.30 o                         
   3   1   6        415.64        369.59        15.96 o                         
   4   1   6          7.61          2.43         8.20 o                         
   5   1   6        895.17        856.74        32.58 o                         
   6   1   6        162.87        103.64        21.93 o                         
   7   1   6         41.13         18.79        30.05 o                         
  -7   2   6       4367.51       4590.01       165.89 o                         
  -6   2   6       3388.86       3409.07       113.32 o                         
  -5   2   6       2601.99       2666.56       104.19 o                         
  -4   2   6       8899.17       8831.10       129.74 o                         
  -3   2   6      14981.98      14777.43       217.73 o                         
  -2   2   6      25280.43      25576.60       351.81 o                         
  -1   2   6      14866.72      13929.04       372.91 o                         
   0   2   6      22569.07      22806.48       286.56 o                         
   1   2   6      13739.44      13393.65       152.25 o                         
   2   2   6       4393.91       4308.79        63.94 o                         
   3   2   6       6036.60       5953.18        83.94 o                         
   4   2   6       5280.65       5464.01        90.29 o                         
   5   2   6       5554.95       5751.48        97.66 o                         
   6   2   6       6910.14       6850.36       141.64 o                         
   7   2   6       8325.31       8461.49       236.54 o                         
  -7   3   6        195.26        162.98        36.69 o                         
  -6   3   6         22.78         28.24        25.08 o                         
  -5   3   6          1.33         -8.50        15.23 o                         
  -4   3   6         97.52         40.20        13.90 o                         
  -3   3   6        315.99        326.83        23.12 o                         
  -2   3   6        467.07        511.60        29.02 o                         
  -1   3   6        122.15        143.32        12.95 o                         
   0   3   6       1826.25       1836.36        37.68 o                         
   1   3   6        588.97        591.42        20.96 o                         
   2   3   6        105.93        105.84         8.27 o                         
   3   3   6         39.32         43.78         9.20 o                         
   4   3   6        550.28        576.62        23.34 o                         
   5   3   6         63.50         60.16        16.35 o                         
   6   3   6         84.04         52.39        24.45 o                         
  -7   4   6       3744.72       3743.98       147.47 o                         
  -6   4   6       5845.35       5886.53       181.57 o                         
  -5   4   6       2767.19       2704.85       170.18 o                         
  -4   4   6       3093.08       3219.94        89.96 o                         
  -3   4   6      13310.86      13036.61       217.68 o                         
  -2   4   6      13555.98      13594.00       184.11 o                         
  -1   4   6      13456.71      13405.02       190.87 o                         
   0   4   6      17474.76      16734.14       269.31 o                         
   1   4   6       9637.52       9247.37       187.32 o                         
   2   4   6       3910.46       4187.72        91.91 o                         
   3   4   6       3635.80       3760.31        68.44 o                         
   4   4   6       7285.56       7390.25       159.09 o                         
   5   4   6       5119.55       5119.18       155.01 o                         
   6   4   6       5489.02       5407.83       153.35 o                         
  -6   5   6        483.10        410.84        41.51 o                         
  -5   5   6          8.00        -10.74        23.71 o                         
  -4   5   6       1143.66       1173.68        54.64 o                         
  -3   5   6        761.41        734.97        27.47 o                         
  -2   5   6        196.11        214.74        14.23 o                         
  -1   5   6          1.17         -1.18         8.18 o                         
   0   5   6         75.22         92.58        11.11 o                         
   1   5   6       2097.36       2066.64        77.27 o                         
   2   5   6        160.24        174.39        16.85 o                         
   3   5   6        285.71        292.30        24.89 o                         
   4   5   6         48.79         38.50        17.82 o                         
   5   5   6         86.83         46.16        22.25 o                         
   6   5   6        617.69        590.10        73.06 o                         
  -6   6   6       1793.63       1734.19       112.01 o                         
  -5   6   6       5049.51       4994.17       135.57 o                         
  -4   6   6       5273.24       5334.33       117.76 o                         
  -3   6   6       3564.24       3532.26        77.11 o                         
  -2   6   6       8126.02       8232.69       137.55 o                         
  -1   6   6      12455.61      12339.13       154.64 o                         
   0   6   6       4364.30       4192.16        71.25 o                         
   1   6   6       6441.13       6227.00       120.97 o                         
   2   6   6       8153.96       8199.93       192.69 o                         
   3   6   6       4522.98       4543.37       103.70 o                         
   4   6   6       2157.25       2045.04        71.05 o                         
   5   6   6       5407.92       5346.23       237.51 o                         
  -5   7   6         10.39         37.77        41.66 o                         
  -4   7   6         59.33         92.30        41.58 o                         
  -3   7   6        467.13        495.37        44.58 o                         
  -2   7   6        758.14        803.68        45.58 o                         
  -1   7   6        102.09        119.85        17.94 o                         
   0   7   6        687.60        706.84        48.23 o                         
   1   7   6          1.49          0.31        16.96 o                         
   2   7   6        256.61        267.58        47.79 o                         
   3   7   6         19.91         13.97        22.96 o                         
   4   7   6        326.00        326.47        48.97 o                         
  -4   8   6       3784.26       3865.46       192.90 o                         
  -3   8   6       3257.40       3350.89       121.93 o                         
  -2   8   6       3663.84       3554.50       156.09 o                         
  -1   8   6       3724.74       3863.43       112.81 o                         
   0   8   6       5696.47       5550.20       177.40 o                         
   1   8   6       3685.76       3540.87       142.36 o                         
   2   8   6       3865.49       3923.11       153.76 o                         
   3   8   6       3816.44       3865.04       155.36 o                         
  -2   9   6        333.76        263.47        65.54 o                         
  -1   9   6          7.14         52.61        40.32 o                         
   0   9   6        146.11        145.41        37.77 o                         
   1   9   6        102.50        106.14        42.25 o                         
   2   9   6         13.51        -33.56        51.96 o                         
  -7   1   7       5169.40       5121.64       177.19 o                         
  -6   1   7       5254.10       5373.73       151.99 o                         
  -5   1   7       7340.71       7312.20       177.16 o                         
  -4   1   7       4930.04       5042.03       120.38 o                         
  -3   1   7       3207.99       3049.44        69.04 o                         
  -2   1   7      14681.80      14414.15       249.79 o                         
  -1   1   7      23522.33      22702.77      1021.55 o                         
   0   1   7      16359.60      15867.98       174.10 o                         
   1   1   7      15944.75      15223.07       132.04 o                         
   2   1   7      13974.20      14089.33       167.31 o                         
   3   1   7       6050.64       6012.17        76.43 o                         
   4   1   7       3229.55       3383.32        66.78 o                         
   5   1   7       7450.66       7486.19       124.56 o                         
   6   1   7       6420.99       6456.69       135.56 o                         
  -7   2   7        308.49        311.31        42.00 o                         
  -6   2   7        196.71        140.95        29.07 o                         
  -5   2   7          6.45          9.64        22.22 o                         
  -4   2   7        596.14        594.14        31.68 o                         
  -3   2   7         20.30          2.28         8.71 o                         
  -2   2   7       2228.62       2250.64       102.10 o                         
  -1   2   7       1034.37       1118.69        34.97 o                         
   0   2   7        167.17        173.67        10.19 o                         
   1   2   7        622.53        636.75        21.52 o                         
   2   2   7        182.25        180.17        11.22 o                         
   3   2   7        925.52        898.78        24.46 o                         
   4   2   7        233.24        222.69        15.89 o                         
   5   2   7        414.14        369.04        25.29 o                         
   6   2   7         31.00         21.17        23.09 o                         
  -7   3   7       7598.80       7895.41       229.20 o                         
  -6   3   7       6251.46       6260.19       190.83 o                         
  -5   3   7       2005.48       1984.45        70.92 o                         
  -4   3   7       4335.06       4373.13        95.91 o                         
  -3   3   7      13092.94      13206.93       220.03 o                         
  -2   3   7       5415.56       5189.69       115.25 o                         
  -1   3   7       9559.43       9310.37       149.58 o                         
   0   3   7      24032.85      24303.16       563.23 o                         
   1   3   7      15718.84      15378.66       251.50 o                         
   2   3   7       6279.70       6343.57        92.92 o                         
   3   3   7       6770.29       6622.18       101.91 o                         
   4   3   7       7943.68       7874.51       123.93 o                         
   5   3   7       1736.39       1655.02        58.56 o                         
   6   3   7       5752.14       5842.11       145.91 o                         
  -6   4   7        557.11        505.75        52.94 o                         
  -5   4   7        159.40        143.60        30.48 o                         
  -4   4   7         70.05         67.31        14.87 o                         
  -3   4   7        213.51        194.21        17.66 o                         
  -2   4   7         61.07         51.79         8.31 o                         
  -1   4   7       1344.64       1334.55        33.51 o                         
   0   4   7         82.11         93.28         9.53 o                         
   1   4   7       1757.39       1567.31        68.70 o                         
   2   4   7         75.46         72.96        11.25 o                         
   3   4   7        124.10        117.17        18.90 o                         
   4   4   7          4.76          9.68        16.48 o                         
   5   4   7         46.33         57.24        22.50 o                         
   6   4   7        694.37        779.67        58.72 o                         
  -6   5   7       4529.76       4458.98       154.24 o                         
  -5   5   7       3928.89       4434.08       168.48 o                         
  -4   5   7       3221.93       3272.06        94.18 o                         
  -3   5   7       3672.41       3714.57        69.88 o                         
  -2   5   7       8944.85       8948.20       144.93 o                         
  -1   5   7       9404.67       9291.72       176.07 o                         
   0   5   7      11158.83      11299.67       235.70 o                         
   1   5   7       9780.93       9680.40       180.96 o                         
   2   5   7       6501.68       6579.77       126.96 o                         
   3   5   7       4940.56       5053.06       109.56 o                         
   4   5   7       3222.92       3228.43       112.47 o                         
   5   5   7       6338.82       6426.74       151.59 o                         
  -5   6   7        156.07        179.68        30.98 o                         
  -4   6   7        317.37        275.44        26.75 o                         
  -3   6   7          6.99          5.89        14.88 o                         
  -2   6   7         54.20         73.20        13.51 o                         
  -1   6   7         90.11         95.57        11.16 o                         
   0   6   7         56.75         55.01        19.08 o                         
   1   6   7        346.36        317.91        39.00 o                         
   2   6   7        612.61        601.75        43.33 o                         
   3   6   7         25.54         23.80        17.27 o                         
   4   6   7          0.83          5.37        20.03 o                         
   5   6   7        261.45        280.06        40.40 o                         
  -5   7   7       4040.03       4062.78       184.78 o                         
  -4   7   7       3794.20       4038.37       172.26 o                         
  -3   7   7       2402.46       2282.62       146.61 o                         
  -2   7   7       5263.20       5146.79       148.29 o                         
  -1   7   7       7495.79       7717.59       128.78 o                         
   0   7   7       3156.39       3050.64        96.31 o                         
   1   7   7       6361.35       6357.30       178.02 o                         
   2   7   7       8176.49       8211.71       218.32 o                         
   3   7   7       3312.53       2980.06       128.06 o                         
   4   7   7       2650.78       2448.09       104.93 o                         
  -3   8   7        482.79        515.54        58.75 o                         
  -2   8   7        957.11        957.79        59.52 o                         
  -1   8   7         20.89         38.13        33.34 o                         
   0   8   7         99.18        121.15        34.20 o                         
   1   8   7         64.35         68.88        36.34 o                         
   2   8   7        342.76        310.46        85.62 o                         
   3   8   7        415.16        491.67       101.12 o                         
  -2   9   7       2208.68       1923.40       230.21 o                         
  -1   9   7       2679.57       2587.94       146.74 o                         
   0   9   7       5652.25       5903.45       235.96 o                         
   1   9   7       2412.88       2657.97       210.55 o                         
  -7   0   8       5173.21       5441.63       320.13 o                         
  -6   0   8      10011.67      10314.88       469.13 o                         
  -5   0   8      11942.79      11487.42       353.38 o                         
  -4   0   8       3927.27       3931.50       157.15 o                         
  -3   0   8        652.29        674.00        74.16 o                         
  -2   0   8      18581.17      18289.72       464.34 o                         
  -1   0   8      14680.30      14219.75       315.41 o                         
   0   0   8      10798.99      10282.12       242.44 o                         
   1   0   8      25758.14      24247.16       360.67 o                         
   2   0   8      21978.47      22588.86       296.21 o                         
   3   0   8       6253.23       6433.31       137.35 o                         
   4   0   8       4266.23       4466.45        99.08 o                         
   5   0   8       7910.71       8229.36       182.07 o                         
   6   0   8       3006.24       3020.06       124.45 o                         
  -7   1   8         58.48         92.35        33.44 o                         
  -6   1   8        401.01        416.65        42.69 o                         
  -5   1   8         27.12         53.79        21.23 o                         
  -4   1   8       1054.55       1033.15        45.23 o                         
  -3   1   8        395.32        387.52        23.52 o                         
  -2   1   8          4.55          5.93         8.77 o                         
  -1   1   8        350.02        380.75        26.43 o                         
   0   1   8        143.22        161.43         9.87 o                         
   1   1   8       2183.49       2147.92        39.88 o                         
   2   1   8        147.10        144.38        12.00 o                         
   3   1   8       1614.79       1615.24        31.65 o                         
   4   1   8        709.24        694.55        25.27 o                         
   5   1   8         34.39         15.20        15.62 o                         
   6   1   8         18.68          8.97        22.71 o                         
  -7   2   8       6823.00       6791.54       188.10 o                         
  -6   2   8       7018.78       6963.14       182.61 o                         
  -5   2   8       6744.67       6814.60       202.68 o                         
  -4   2   8       6150.89       6313.97       125.50 o                         
  -3   2   8       8935.96       9267.70       162.25 o                         
  -2   2   8       3209.85       3065.61        81.53 o                         
  -1   2   8       9846.08       9588.34       211.72 o                         
   0   2   8      19008.09      18510.27       284.17 o                         
   1   2   8      17565.10      16814.05       229.70 o                         
   2   2   8      16635.11      16525.05       191.33 o                         
   3   2   8      10676.59      10659.66       141.95 o                         
   4   2   8       5160.87       5126.73        96.19 o                         
   5   2   8       2039.81       2055.31        64.24 o                         
   6   2   8       3472.85       3293.33       103.40 o                         
  -7   3   8         20.84        -26.09        46.97 o                         
  -6   3   8         73.70         85.02        33.54 o                         
  -5   3   8        522.34        518.13        37.85 o                         
  -4   3   8        629.52        663.23        38.79 o                         
  -3   3   8          0.12          0.52        14.58 o                         
  -2   3   8        672.64        724.85        35.49 o                         
  -1   3   8          2.97          3.96         4.68 o                         
   0   3   8        327.23        345.94        31.04 o                         
   1   3   8         84.23         77.15        12.28 o                         
   2   3   8         60.80         58.69        12.67 o                         
   3   3   8         14.44         24.85        10.83 o                         
   4   3   8         49.76         57.81        16.44 o                         
   5   3   8         11.87         18.30        18.56 o                         
   6   3   8         32.41         38.99        27.15 o                         
  -6   4   8       6515.37       6353.68       194.89 o                         
  -5   4   8       3061.69       2849.18       180.32 o                         
  -4   4   8       6541.30       6674.05       153.93 o                         
  -3   4   8       6379.46       6514.82       125.78 o                         
  -2   4   8       3897.34       3823.64        69.65 o                         
  -1   4   8       9331.55       9302.12       161.21 o                         
   0   4   8      18092.60      18592.68       319.93 o                         
   1   4   8      12042.26      12372.04       277.04 o                         
   2   4   8       5297.12       5164.08        95.29 o                         
   3   4   8      10108.05       9750.06       161.71 o                         
   4   4   8       5554.75       5487.39       157.03 o                         
   5   4   8       2023.11       2045.18        96.21 o                         
   6   4   8       3681.08       3572.21       160.53 o                         
  -6   5   8        567.27        550.29        55.18 o                         
  -5   5   8        331.98        354.38        43.65 o                         
  -4   5   8          7.75          4.32        19.33 o                         
  -3   5   8        940.59        934.81        45.06 o                         
  -2   5   8        100.70        107.56        14.02 o                         
  -1   5   8       2906.70       2921.57        63.74 o                         
   0   5   8        321.20        287.48        30.30 o                         
   1   5   8         74.50         58.52        16.81 o                         
   2   5   8         55.29         45.12        16.19 o                         
   3   5   8          0.76         11.11        17.75 o                         
   4   5   8        968.50       1035.76        49.00 o                         
   5   5   8          0.19         29.22        24.38 o                         
  -5   6   8       6344.29       6664.70       167.06 o                         
  -4   6   8       3526.39       3538.43        92.56 o                         
  -3   6   8       3062.80       3118.60        85.68 o                         
  -2   6   8       9048.42       9236.05       167.49 o                         
  -1   6   8       6257.46       6585.30        99.83 o                         
   0   6   8       5161.58       5162.69       119.89 o                         
   1   6   8       8242.74       8266.65       153.03 o                         
   2   6   8      10051.29       9674.07       203.87 o                         
   3   6   8       2365.47       2322.57        71.60 o                         
   4   6   8       2741.74       2538.85        74.63 o                         
   5   6   8       4693.34       4390.55       191.14 o                         
  -4   7   8        876.20        824.79        77.54 o                         
  -3   7   8          0.37        -11.54        24.84 o                         
  -2   7   8        129.83        168.74        27.31 o                         
  -1   7   8         50.63         52.21        22.76 o                         
   0   7   8        491.31        419.96        57.55 o                         
   1   7   8        111.61        116.86        88.77 o                         
   2   7   8         56.70         81.48        27.74 o                         
   3   7   8        262.58        388.49        52.04 o                         
   4   7   8         38.74         33.30        43.67 o                         
  -3   8   8       4070.16       4433.61       178.75 o                         
  -2   8   8       4317.85       4107.17       127.59 o                         
  -1   8   8       5571.74       5736.17       223.79 o                         
   0   8   8       3605.66       3708.63       174.59 o                         
   1   8   8       4188.23       4206.97       191.91 o                         
   2   8   8       3151.91       2828.58       166.94 o                         
  -1   9   8         10.35         61.50        45.56 o                         
   0   9   8         98.56        143.89        74.54 o                         
  -7   1   9       4591.67       4562.34       148.83 o                         
  -6   1   9       9722.41       9865.16       268.02 o                         
  -5   1   9      12077.14      11529.67       287.91 o                         
  -4   1   9       5025.21       4852.56       120.94 o                         
  -3   1   9       5015.13       5003.02        88.04 o                         
  -2   1   9       6897.28       6948.45       147.20 o                         
  -1   1   9       4557.49       4553.90       102.34 o                         
   0   1   9       6517.65       6525.94       103.87 o                         
   1   1   9      19837.62      19305.41       243.61 o                         
   2   1   9      21082.78      20877.17       261.23 o                         
   3   1   9       9383.15       9523.57       128.28 o                         
   4   1   9       9705.92       9549.27       136.77 o                         
   5   1   9       5893.56       6179.04       131.54 o                         
   6   1   9       1845.99       1813.32        92.38 o                         
  -7   2   9         12.59         17.74        58.70 o                         
  -6   2   9        233.13        226.99        35.36 o                         
  -5   2   9        364.46        364.73        42.34 o                         
  -4   2   9        773.36        733.92        38.85 o                         
  -3   2   9        805.72        839.30        42.04 o                         
  -2   2   9         57.61         81.03        17.11 o                         
  -1   2   9        234.74        222.56        15.62 o                         
   0   2   9       1583.20       1612.03        40.62 o                         
   1   2   9       1564.58       1541.67        29.11 o                         
   2   2   9        979.44        909.36        35.81 o                         
   3   2   9        307.67        324.14        19.76 o                         
   4   2   9        178.44        164.04        21.31 o                         
   5   2   9        348.76        315.93        30.62 o                         
   6   2   9        242.27        191.47        32.36 o                         
  -6   3   9       5821.95       6041.54       190.29 o                         
  -5   3   9       4987.35       5111.18       133.98 o                         
  -4   3   9      13056.05      13152.66       261.91 o                         
  -3   3   9       5715.24       5653.74       133.37 o                         
  -2   3   9       1398.24       1369.50        80.61 o                         
  -1   3   9       5464.65       5342.13        97.88 o                         
   0   3   9      13656.75      13600.11       263.55 o                         
   1   3   9       8421.84       8359.15       163.18 o                         
   2   3   9      10271.78      10194.74       171.20 o                         
   3   3   9      20949.27      20677.92       316.68 o                         
   4   3   9       5023.98       4811.39       117.14 o                         
   5   3   9       2118.62       2038.53       107.98 o                         
   6   3   9       3665.32       3707.45       114.41 o                         
  -6   4   9        254.81        306.38        45.08 o                         
  -5   4   9        127.00        144.66        32.64 o                         
  -4   4   9          1.30          0.32        18.16 o                         
  -3   4   9       1117.63       1050.56        39.49 o                         
  -2   4   9        211.62        176.55        21.51 o                         
  -1   4   9       1260.61       1242.10        65.46 o                         
   0   4   9        215.42        201.78        17.25 o                         
   1   4   9          4.91         -0.33        14.66 o                         
   2   4   9        404.53        387.35        28.26 o                         
   3   4   9         34.03         34.89        15.86 o                         
   4   4   9       1251.13       1304.67        53.57 o                         
   5   4   9        121.56        108.22        26.49 o                         
  -6   5   9       5341.18       5406.70       241.55 o                         
  -5   5   9       6805.49       6797.33       244.39 o                         
  -4   5   9       4446.17       4521.09       146.47 o                         
  -3   5   9       4689.45       4605.57       116.54 o                         
  -2   5   9       4026.10       4089.58        85.22 o                         
  -1   5   9       5875.03       5939.87       100.96 o                         
   0   5   9       5531.26       5525.87       105.78 o                         
   1   5   9       6627.33       6646.94       179.13 o                         
   2   5   9       8714.20       8886.74       177.25 o                         
   3   5   9       5718.27       5630.26       113.88 o                         
   4   5   9       7206.24       7232.59       149.27 o                         
   5   5   9       3705.42       3639.32       109.22 o                         
  -5   6   9          0.12         31.11        40.16 o                         
  -4   6   9        377.76        359.02        31.50 o                         
  -3   6   9        417.31        446.43        30.65 o                         
  -2   6   9          5.66          1.61        13.75 o                         
  -1   6   9       1066.74       1127.67        35.22 o                         
   0   6   9        690.26        691.33        60.07 o                         
   1   6   9        251.58        231.88        26.46 o                         
   2   6   9        232.48        194.78        31.60 o                         
   3   6   9        389.28        381.04        45.62 o                         
   4   6   9       1076.95        923.51        66.56 o                         
  -4   7   9       3242.19       3196.55       149.15 o                         
  -3   7   9       3571.48       3532.17       125.62 o                         
  -2   7   9       6420.29       6743.41       206.98 o                         
  -1   7   9       2142.26       2165.38        75.31 o                         
   0   7   9       2283.04       2430.44        95.97 o                         
   1   7   9       6557.23       7075.76       178.88 o                         
   2   7   9       5506.22       5194.18       194.05 o                         
   3   7   9       2736.66       2662.11       161.42 o                         
  -3   8   9         20.68          3.86        32.45 o                         
  -2   8   9         33.90         33.85        34.21 o                         
  -1   8   9          9.39         31.22        32.26 o                         
   0   8   9        554.21        591.78        71.63 o                         
   1   8   9        877.67        836.29        69.86 o                         
   2   8   9        166.75         98.95        71.44 o                         
  -6   0  10       6801.90       6691.71       257.94 o                         
  -5   0  10      10146.15      10163.24       327.33 o                         
  -4   0  10       3432.08       3234.62       198.69 o                         
  -3   0  10      13150.29      13376.23       533.62 o                         
  -2   0  10      13455.62      13392.06       244.21 o                         
  -1   0  10       5091.17       5056.23       137.26 o                         
   0   0  10       7188.73       7008.21       244.54 o                         
   1   0  10      18152.96      17277.72       358.23 o                         
   2   0  10      11987.66      12171.05       185.88 o                         
   3   0  10       6947.10       6682.29       176.52 o                         
   4   0  10      14687.10      14691.94       286.82 o                         
   5   0  10       8642.36       9082.51       202.94 o                         
   6   0  10        757.86        781.25        90.06 o                         
  -6   1  10        344.21        323.58        46.57 o                         
  -5   1  10        149.17         99.36        31.77 o                         
  -4   1  10         32.38         53.26        13.38 o                         
  -3   1  10         26.08         26.17        18.43 o                         
  -2   1  10        223.66        220.31        27.98 o                         
  -1   1  10        824.16        755.68        51.21 o                         
   0   1  10       1418.80       1436.74        40.06 o                         
   1   1  10        435.64        407.31        16.14 o                         
   2   1  10       1579.46       1556.71        32.32 o                         
   3   1  10        209.19        215.82        16.74 o                         
   4   1  10         17.54         35.05        13.82 o                         
   5   1  10         94.75        101.02        21.60 o                         
   6   1  10         45.65         79.54        34.17 o                         
  -6   2  10       3634.70       3632.71       141.66 o                         
  -5   2  10       5866.47       5943.94       180.73 o                         
  -4   2  10      14228.56      14160.43       348.01 o                         
  -3   2  10       8098.67       8165.75       206.58 o                         
  -2   2  10       6024.01       6035.12       168.16 o                         
  -1   2  10       6903.94       6896.30       164.95 o                         
   0   2  10       8058.68       8194.61       114.91 o                         
   1   2  10      10298.42      10037.09       174.82 o                         
   2   2  10      13402.31      13134.15       194.01 o                         
   3   2  10      14947.12      15241.23       268.55 o                         
   4   2  10       7047.67       7035.26       138.73 o                         
   5   2  10       3439.35       3319.29        87.85 o                         
   6   2  10       3657.34       3868.05       276.02 o                         
  -6   3  10         79.03        110.16        36.67 o                         
  -5   3  10          0.63         37.11        23.51 o                         
  -4   3  10          0.58         17.29        18.55 o                         
  -3   3  10         49.21         38.03        17.76 o                         
  -2   3  10        291.11        249.12        22.26 o                         
  -1   3  10          2.92          5.40         8.13 o                         
   0   3  10          9.01          6.88         7.31 o                         
   1   3  10          0.89          6.76        13.12 o                         
   2   3  10         29.93         26.53        15.35 o                         
   3   3  10         14.84         28.12        16.20 o                         
   4   3  10         33.26         57.91        21.20 o                         
   5   3  10        420.82        476.85        35.98 o                         
  -6   4  10       2756.97       2814.31       155.82 o                         
  -5   4  10       5317.30       5553.23       204.68 o                         
  -4   4  10       8116.90       7898.26       179.43 o                         
  -3   4  10       5781.88       6469.63       149.87 o                         
  -2   4  10       4415.05       4538.16       107.86 o                         
  -1   4  10       8813.91       8821.87       148.12 o                         
   0   4  10       9158.64       9103.10       167.09 o                         
   1   4  10       3589.44       3741.99       110.07 o                         
   2   4  10      10568.41      10677.89       206.90 o                         
   3   4  10      12769.87      13155.69       274.90 o                         
   4   4  10       5324.68       5250.40       130.06 o                         
   5   4  10       3771.32       3736.09       109.97 o                         
  -5   5  10        921.07        918.80        65.32 o                         
  -4   5  10          0.18        -13.88        22.33 o                         
  -3   5  10       1194.96       1148.15        61.91 o                         
  -2   5  10          0.03         12.10        15.56 o                         
  -1   5  10         63.22         92.13        17.32 o                         
   0   5  10        139.46        101.85        15.30 o                         
   1   5  10         45.76         45.28        19.95 o                         
   2   5  10       1048.63       1000.46        46.71 o                         
   3   5  10        170.92        179.79        25.52 o                         
   4   5  10        722.26        770.98        56.78 o                         
  -5   6  10       4669.48       4682.79       156.87 o                         
  -4   6  10       2552.87       2497.26        78.38 o                         
  -3   6  10       5094.79       5068.71       114.34 o                         
  -2   6  10       6109.39       6267.63       118.06 o                         
  -1   6  10       3358.51       3488.09        82.37 o                         
   0   6  10       2852.95       2771.11        81.60 o                         
   1   6  10      10644.43      11440.04       373.05 o                         
   2   6  10       6251.53       6421.89       136.74 o                         
   3   6  10       3913.20       3787.93       100.69 o                         
   4   6  10       5990.35       5761.65       167.18 o                         
  -4   7  10          5.84         14.19        51.19 o                         
  -3   7  10          0.31         -0.46        28.73 o                         
  -2   7  10        154.50        221.51        33.14 o                         
  -1   7  10        186.16        244.42        41.00 o                         
   0   7  10         47.18         84.58        33.07 o                         
   1   7  10        375.11        367.97        47.60 o                         
   2   7  10          6.20        -13.85        29.51 o                         
   3   7  10         17.34         72.79        58.29 o                         
  -2   8  10       3186.08       3290.69       196.08 o                         
  -1   8  10       2476.89       2663.18       212.68 o                         
   0   8  10       4460.98       3961.02       184.70 o                         
   1   8  10       3782.71       3422.92       243.77 o                         
  -6   1  11       4628.58       4637.32       146.26 o                         
  -5   1  11       7339.74       7542.05       341.92 o                         
  -4   1  11      11713.97      11845.78       253.26 o                         
  -3   1  11      18343.38      18826.52       410.76 o                         
  -2   1  11      16543.38      16820.56       312.53 o                         
  -1   1  11       6164.15       6433.24       139.39 o                         
   0   1  11       4691.08       4811.45        81.23 o                         
   1   1  11       5442.46       5463.60        77.58 o                         
   2   1  11       2490.41       2527.12        47.61 o                         
   3   1  11       5888.44       6149.77       101.42 o                         
   4   1  11      11066.63      11104.83       192.44 o                         
   5   1  11       8399.09       8723.17       185.47 o                         
  -6   2  11        285.71        265.63        45.05 o                         
  -5   2  11         44.16         10.11        27.55 o                         
  -4   2  11        247.01        169.33        29.70 o                         
  -3   2  11         11.87         23.69        22.29 o                         
  -2   2  11        987.41        915.73        58.72 o                         
  -1   2  11        545.49        553.80        35.45 o                         
   0   2  11        496.47        449.56        18.69 o                         
   1   2  11         53.22         47.98         9.34 o                         
   2   2  11        128.89        129.59        14.32 o                         
   3   2  11        966.73        882.03        43.23 o                         
   4   2  11        247.28        228.95        23.77 o                         
   5   2  11        371.03        338.12        31.22 o                         
  -6   3  11       1467.57       1364.15       121.83 o                         
  -5   3  11       7272.77       7297.21       176.85 o                         
  -4   3  11      14289.07      13989.59       310.38 o                         
  -3   3  11      11525.77      11842.40       241.89 o                         
  -2   3  11       7517.74       7380.68       179.85 o                         
  -1   3  11      11923.23      11825.32       181.06 o                         
   0   3  11       4752.59       4644.16        90.90 o                         
   1   3  11       1069.18       1034.44        40.34 o                         
   2   3  11       8378.07       8175.57       156.86 o                         
   3   3  11       7257.96       7270.45       161.48 o                         
   4   3  11       4331.06       4362.87       106.23 o                         
   5   3  11       5097.48       5136.13       145.55 o                         
  -6   4  11         43.75         77.92        37.72 o                         
  -5   4  11       1033.15       1064.96        69.61 o                         
  -4   4  11          3.80         -9.31        20.49 o                         
  -3   4  11        207.24        209.15        25.75 o                         
  -2   4  11        131.17        111.97        17.28 o                         
  -1   4  11        209.43        205.67        19.87 o                         
   0   4  11       1381.56       1366.88        46.02 o                         
   1   4  11          9.47         -7.23        18.04 o                         
   2   4  11       1320.55       1383.88        62.22 o                         
   3   4  11        228.28        216.19        30.20 o                         
   4   4  11         30.12         19.70        29.20 o                         
   5   4  11        180.39        146.51        31.80 o                         
  -5   5  11       4145.31       4282.55       149.00 o                         
  -4   5  11       5769.74       5732.54       162.00 o                         
  -3   5  11       7099.75       7446.07       168.99 o                         
  -2   5  11      10259.90      10590.28       195.27 o                         
  -1   5  11       5578.79       5575.74       109.61 o                         
   0   5  11       3621.74       3548.86       124.37 o                         
   1   5  11       4680.83       4555.47       147.42 o                         
   2   5  11       3087.84       2871.28       108.36 o                         
   3   5  11       4998.44       4785.40       116.45 o                         
   4   5  11       4670.74       4717.62       119.41 o                         
  -4   6  11         78.98         72.76        26.86 o                         
  -3   6  11        303.35        262.85        25.81 o                         
  -2   6  11        362.06        332.46        30.94 o                         
  -1   6  11        669.43        579.96        31.60 o                         
   0   6  11        307.37        321.24        40.48 o                         
   1   6  11        302.41        256.98        31.91 o                         
   2   6  11        388.02        407.85        38.13 o                         
   3   6  11         55.07         77.93        27.88 o                         
  -3   7  11       5989.07       5996.84       182.41 o                         
  -2   7  11       4485.97       5141.95       205.84 o                         
  -1   7  11       2597.57       2681.85       119.10 o                         
   0   7  11       3954.80       4186.87       190.56 o                         
   1   7  11       5706.48       5752.15       188.51 o                         
   2   7  11       3235.29       3281.83       122.64 o                         
  -1   8  11        955.88        920.95       130.59 o                         
  -6   0  12       5925.06       6011.31       270.29 o                         
  -5   0  12       2908.10       2872.61       150.04 o                         
  -4   0  12       5156.47       5230.55       285.54 o                         
  -3   0  12      11800.17      11818.61       395.86 o                         
  -2   0  12      12972.80      12578.14       326.81 o                         
  -1   0  12       5245.29       5239.26       221.09 o                         
   0   0  12       6115.31       6115.49       139.00 o                         
   1   0  12       5140.33       5157.00       130.01 o                         
   2   0  12       1388.52       1455.71        62.30 o                         
   3   0  12       6012.26       6114.13       138.11 o                         
   4   0  12      16510.18      16986.76       515.20 o                         
   5   0  12       8582.23       8886.03       323.20 o                         
  -6   1  12          6.76         14.72        29.87 o                         
  -5   1  12          1.44         38.66        25.33 o                         
  -4   1  12          9.67         -2.88        21.45 o                         
  -3   1  12        151.33        162.40        22.04 o                         
  -2   1  12       1058.56       1041.54        46.85 o                         
  -1   1  12          0.08        -10.93        11.33 o                         
   0   1  12        667.98        616.27        23.07 o                         
   1   1  12        334.16        325.38        18.72 o                         
   2   1  12          1.18          0.26         9.68 o                         
   3   1  12         83.82         63.69        17.10 o                         
   4   1  12        114.23        115.78        21.43 o                         
   5   1  12        206.17        208.09        48.45 o                         
  -6   2  12       1735.40       1584.47        94.67 o                         
  -5   2  12       5778.46       5932.59       209.29 o                         
  -4   2  12       7906.83       8117.86       189.51 o                         
  -3   2  12       8540.12       8742.01       240.20 o                         
  -2   2  12       7653.08       7693.96       152.81 o                         
  -1   2  12       7571.59       7954.90       186.71 o                         
   0   2  12       4610.40       4840.27       100.72 o                         
   1   2  12       2792.43       2772.70        50.84 o                         
   2   2  12       6027.33       6146.18       203.82 o                         
   3   2  12       7002.07       7134.34       183.64 o                         
   4   2  12       5903.96       6135.24       124.83 o                         
   5   2  12       9231.05       9342.91       184.06 o                         
  -6   3  12          0.36        -20.07        36.32 o                         
  -5   3  12          0.23          6.42        24.55 o                         
  -4   3  12        138.85        126.03        35.65 o                         
  -3   3  12          0.09         38.53        16.19 o                         
  -2   3  12          0.04         17.90        12.55 o                         
  -1   3  12        206.42        186.18        17.67 o                         
   0   3  12        298.72        255.48        21.32 o                         
   1   3  12         13.76         45.70        15.41 o                         
   2   3  12        109.99        117.09        20.88 o                         
   3   3  12       1025.57       1026.43        62.94 o                         
   4   3  12         32.26         39.80        25.68 o                         
   5   3  12          0.22        -26.10        30.94 o                         
  -5   4  12       3227.62       3221.01       126.93 o                         
  -4   4  12       5838.72       5717.44       148.13 o                         
  -3   4  12       5341.05       5340.87       121.55 o                         
  -2   4  12       6762.81       6873.51       141.99 o                         
  -1   4  12       9342.47       9313.68       181.29 o                         
   0   4  12       2952.05       2955.01        73.66 o                         
   1   4  12       2826.34       2686.70        83.74 o                         
   2   4  12       5137.35       4942.65       115.90 o                         
   3   4  12       5304.10       4970.64       133.94 o                         
   4   4  12       5547.90       5603.01       159.41 o                         
  -5   5  12        454.37        429.03        49.04 o                         
  -4   5  12          0.12          8.07        23.87 o                         
  -3   5  12         58.02         61.19        20.20 o                         
  -2   5  12         10.12         31.66        18.40 o                         
  -1   5  12        182.01        178.54        18.45 o                         
   0   5  12        775.41        793.59        45.13 o                         
   1   5  12        194.66        148.85        29.33 o                         
   2   5  12        423.15        374.34        32.96 o                         
   3   5  12          0.09        -23.56        23.56 o                         
   4   5  12        351.64        295.49        51.52 o                         
  -4   6  12       2509.01       2650.53       108.72 o                         
  -3   6  12       5550.35       5789.45       132.98 o                         
  -2   6  12       5845.11       5692.52       120.38 o                         
  -1   6  12       1662.68       1685.07        54.67 o                         
   0   6  12       5184.50       5264.56       128.61 o                         
   1   6  12       5293.68       5454.42       149.40 o                         
   2   6  12       2730.36       2813.00       105.23 o                         
   3   6  12       3216.20       3100.14       144.21 o                         
  -3   7  12        158.87        203.81        54.50 o                         
  -2   7  12        287.08        212.12        59.45 o                         
  -1   7  12        355.68        309.96        45.93 o                         
   0   7  12          8.14          6.11        31.67 o                         
   1   7  12         46.85         72.32        44.17 o                         
  -6   1  13       2589.76       2697.85       130.82 o                         
  -5   1  13       1509.23       1518.23        89.10 o                         
  -4   1  13       1768.61       1590.30        71.01 o                         
  -3   1  13       7395.42       7608.49       171.25 o                         
  -2   1  13      10682.34      10253.90       244.68 o                         
  -1   1  13      11972.08      12137.74       236.90 o                         
   0   1  13      15144.72      15337.44       235.77 o                         
   1   1  13       9376.69       9561.23       139.13 o                         
   2   1  13       4712.50       4845.98       127.72 o                         
   3   1  13       4201.08       4480.12        96.23 o                         
   4   1  13       5512.29       5575.13       188.72 o                         
  -6   2  13         87.65         76.77        69.26 o                         
  -5   2  13        108.49         92.96        45.46 o                         
  -4   2  13        163.41        162.32        33.97 o                         
  -3   2  13        301.72        309.15        26.98 o                         
  -2   2  13        157.96        197.14        31.30 o                         
  -1   2  13        121.87         85.56        16.05 o                         
   0   2  13        106.02        107.69        15.89 o                         
   1   2  13        370.06        371.66        24.15 o                         
   2   2  13         91.26        105.88        22.46 o                         
   3   2  13        232.57        230.50        28.22 o                         
   4   2  13         25.84         38.21        22.58 o                         
  -5   3  13       2209.08       2235.66        95.20 o                         
  -4   3  13       4869.71       4800.48       134.18 o                         
  -3   3  13       2652.87       2631.92        78.58 o                         
  -2   3  13       8833.49       8710.81       171.82 o                         
  -1   3  13      15274.79      15346.98       338.39 o                         
   0   3  13       7714.52       7322.16       158.23 o                         
   1   3  13       7839.39       7743.14       148.93 o                         
   2   3  13       7337.06       7648.07       141.49 o                         
   3   3  13       4314.10       4214.01       138.74 o                         
   4   3  13       1481.64       1419.89       107.55 o                         
  -5   4  13          0.16        -30.31        35.28 o                         
  -4   4  13          5.64         26.84        24.01 o                         
  -3   4  13        129.85        105.73        21.73 o                         
  -2   4  13       1125.62       1133.83        50.29 o                         
  -1   4  13         25.93         37.67        16.22 o                         
   0   4  13        538.59        503.90        31.41 o                         
   1   4  13          0.55         -1.94        18.66 o                         
   2   4  13          5.79          9.80        20.99 o                         
   3   4  13        139.89        105.69        25.85 o                         
   4   4  13        135.73         67.99        32.41 o                         
  -4   5  13       1732.19       1772.52        68.87 o                         
  -3   5  13       5904.48       5977.04       154.09 o                         
  -2   5  13       6345.17       6539.27       163.53 o                         
  -1   5  13       6978.15       6909.46       169.39 o                         
   0   5  13       8915.74       9083.80       181.25 o                         
   1   5  13       5368.91       5348.86       170.95 o                         
   2   5  13       3888.00       4023.88       127.21 o                         
   3   5  13       2466.67       2456.10       133.54 o                         
  -3   6  13        161.25        165.82        30.09 o                         
  -2   6  13        180.92        154.19        28.75 o                         
  -1   6  13         11.63         16.34        18.51 o                         
   0   6  13          4.22          2.91        23.00 o                         
   1   6  13         91.47        129.95        38.04 o                         
   2   6  13        224.57        132.48        36.75 o                         
  -2   7  13       4037.47       4228.05       191.05 o                         
  -1   7  13       3173.95       3197.12       206.09 o                         
   0   7  13       5312.45       5452.57       317.85 o                         
   1   7  13       5384.72       5406.45       322.68 o                         
  -5   0  14       1639.34       1290.56       108.26 o                         
  -4   0  14       1448.77       1411.75       146.85 o                         
  -3   0  14       8232.85       7642.52       394.28 o                         
  -2   0  14       8120.64       7860.74       375.89 o                         
  -1   0  14       9045.85       8652.76       269.86 o                         
   0   0  14      16250.36      15906.34       361.29 o                         
   1   0  14       9304.75       9620.83       316.65 o                         
   2   0  14       2147.40       2125.14        81.79 o                         
   3   0  14       3807.45       4048.94       159.15 o                         
   4   0  14       3123.64       3103.90       127.92 o                         
  -5   1  14        227.12        162.45        40.28 o                         
  -4   1  14        493.63        393.24        50.32 o                         
  -3   1  14         39.33         20.33        27.10 o                         
  -2   1  14        128.33        160.80        22.50 o                         
  -1   1  14        381.49        381.88        41.06 o                         
   0   1  14        102.76         92.83        23.71 o                         
   1   1  14         81.62         75.88        17.06 o                         
   2   1  14        405.08        451.84        31.56 o                         
   3   1  14        156.40        130.06        21.02 o                         
   4   1  14        172.54        136.20        30.34 o                         
  -5   2  14       3555.75       3985.07       182.57 o                         
  -4   2  14       4047.48       4182.88       143.33 o                         
  -3   2  14       3402.80       3473.06       107.72 o                         
  -2   2  14       7160.85       7072.61       133.69 o                         
  -1   2  14      11500.69      11601.06       232.18 o                         
   0   2  14       9071.27       9021.11       158.11 o                         
   1   2  14       8718.12       9258.23       153.84 o                         
   2   2  14       6686.26       6860.83       166.11 o                         
   3   2  14       1727.57       1774.92        67.12 o                         
   4   2  14       1308.51       1319.85        66.29 o                         
  -5   3  14         94.46         76.43        29.47 o                         
  -4   3  14          3.93          9.47        20.60 o                         
  -3   3  14        576.87        597.88        51.29 o                         
  -2   3  14        190.28        214.77        25.65 o                         
  -1   3  14         42.60         40.77        13.48 o                         
   0   3  14          0.32         -9.19        13.03 o                         
   1   3  14        332.48        309.09        28.90 o                         
   2   3  14         34.18         33.29        20.29 o                         
   3   3  14        123.34         89.04        24.17 o                         
   4   3  14          0.04         21.46        24.80 o                         
  -4   4  14       3569.08       3401.70       131.38 o                         
  -3   4  14       2665.59       2717.64        83.42 o                         
  -2   4  14       7416.87       7477.08       165.22 o                         
  -1   4  14       9121.11       9012.25       257.80 o                         
   0   4  14       6842.80       6820.01       136.31 o                         
   1   4  14       4540.40       4689.72       135.85 o                         
   2   4  14       4425.97       4498.95       110.63 o                         
   3   4  14       2443.58       2412.91       116.56 o                         
  -4   5  14        118.37        150.64        33.00 o                         
  -3   5  14        114.20        101.48        36.72 o                         
  -2   5  14       1258.69       1246.83        59.92 o                         
  -1   5  14         24.63          4.75        20.52 o                         
   0   5  14         56.01         90.93        27.36 o                         
   1   5  14          0.31         30.00        22.65 o                         
   2   5  14        521.64        570.57        59.48 o                         
   3   5  14        707.69        670.00        51.84 o                         
  -3   6  14       6208.89       6492.99       194.42 o                         
  -2   6  14       2741.07       2748.63        92.45 o                         
  -1   6  14       3676.77       3533.45       120.77 o                         
   0   6  14       5750.40       5763.90       244.44 o                         
   1   6  14       4620.86       4453.81       160.46 o                         
  -5   1  15       2611.93       2465.81       193.29 o                         
  -4   1  15       3074.57       2907.86       126.65 o                         
  -3   1  15       3585.02       3596.08       140.70 o                         
  -2   1  15       2466.78       2337.75        87.51 o                         
  -1   1  15       4500.31       4467.60       153.24 o                         
   0   1  15      10090.37      10254.87       183.07 o                         
   1   1  15      10302.43      10501.59       173.24 o                         
   2   1  15       6059.91       5947.47       118.94 o                         
   3   1  15       6609.11       6790.34       155.70 o                         
   4   1  15       3798.97       4003.76       176.28 o                         
  -5   2  15        119.35        114.41        39.98 o                         
  -4   2  15        299.53        344.55        41.02 o                         
  -3   2  15        109.46        110.34        29.36 o                         
  -2   2  15        101.75         90.83        16.80 o                         
  -1   2  15        564.33        589.22        47.68 o                         
   0   2  15        237.55        195.82        23.02 o                         
   1   2  15        468.41        485.65        38.99 o                         
   2   2  15          3.40          4.97        24.46 o                         
   3   2  15          7.05         16.02        25.57 o                         
  -4   3  15       2369.15       2474.51       101.39 o                         
  -3   3  15       1083.63       1108.73        57.24 o                         
  -2   3  15       4086.81       3997.85       106.21 o                         
  -1   3  15       5575.50       5505.50       173.16 o                         
   0   3  15       4786.88       5057.08       121.40 o                         
   1   3  15       7503.18       7799.56       154.33 o                         
   2   3  15      11881.91      12644.08       335.16 o                         
   3   3  15       2970.20       3022.80       102.06 o                         
  -4   4  15        440.73        409.48        50.82 o                         
  -3   4  15        153.57        114.74        27.05 o                         
  -2   4  15        316.84        386.84        36.55 o                         
  -1   4  15          2.52        -11.30        22.03 o                         
   0   4  15          1.05         -1.13        21.73 o                         
   1   4  15        205.74        217.98        27.34 o                         
   2   4  15        228.07        256.10        31.12 o                         
   3   4  15        246.74        249.65        46.14 o                         
  -3   5  15       2081.11       2057.89        86.71 o                         
  -2   5  15       2379.64       2340.69        85.01 o                         
  -1   5  15       4070.05       4179.97        98.18 o                         
   0   5  15       4627.71       4776.97       126.33 o                         
   1   5  15       5409.18       5575.48       126.48 o                         
   2   5  15       3570.36       3586.45       120.77 o                         
  -1   6  15        214.14        172.83        41.43 o                         
   0   6  15         85.25         96.54        51.47 o                         
  -4   0  16       6565.52       6807.00       382.48 o                         
  -3   0  16       6014.86       5799.19       348.31 o                         
  -2   0  16       1559.61       1468.97        85.25 o                         
  -1   0  16       3846.21       3673.94       348.41 o                         
   0   0  16      10128.65      10704.52       270.75 o                         
   1   0  16       5259.40       5359.08       254.13 o                         
   2   0  16       6077.18       6420.71       260.54 o                         
   3   0  16       9642.89       9350.62       264.29 o                         
  -4   1  16          8.55         -9.44        38.60 o                         
  -3   1  16        430.92        400.08        52.73 o                         
  -2   1  16        112.51         83.88        25.14 o                         
  -1   1  16        480.53        463.06        36.75 o                         
   0   1  16        181.38        167.82        23.74 o                         
   1   1  16        526.03        544.02        56.40 o                         
   2   1  16        257.68        254.60        26.78 o                         
   3   1  16          0.49         12.69        25.98 o                         
  -4   2  16       4383.66       4231.24       200.99 o                         
  -3   2  16       2916.10       2690.13       101.80 o                         
  -2   2  16       3716.51       3642.56       106.78 o                         
  -1   2  16       3417.05       3523.26        86.11 o                         
   0   2  16       4740.79       4714.13       113.28 o                         
   1   2  16       9688.83       9869.98       203.68 o                         
   2   2  16       8640.71       8995.08       242.16 o                         
   3   2  16       5177.67       5225.25       154.88 o                         
  -4   3  16          0.39        -26.36        45.30 o                         
  -3   3  16        136.02         53.68        45.32 o                         
  -2   3  16         39.04         98.57        31.98 o                         
  -1   3  16         91.92         86.23        24.61 o                         
   0   3  16          9.46         -1.62        23.42 o                         
   1   3  16        102.99         78.86        21.89 o                         
   2   3  16         24.84         18.70        25.85 o                         
  -3   4  16       2495.95       2533.83       142.25 o                         
  -2   4  16       4687.29       4428.85       122.30 o                         
  -1   4  16       4796.38       4760.82       126.36 o                         
   0   4  16       2731.79       2483.13        95.82 o                         
   1   4  16       6440.28       6868.86       145.21 o                         
   2   4  16       8085.01       8180.38       183.64 o                         
  -2   5  16          9.43         -8.90        25.13 o                         
  -1   5  16         74.86         67.88        25.67 o                         
   0   5  16        412.32        326.23        46.70 o                         
  -4   1  17       8463.30       7602.86       387.67 o                         
  -3   1  17       5888.33       5682.15       164.01 o                         
  -2   1  17       2104.32       2101.64        79.31 o                         
  -1   1  17       2567.28       2535.72        84.29 o                         
   0   1  17       3558.80       3763.21       104.24 o                         
   1   1  17       1987.55       1765.58        77.76 o                         
   2   1  17       4924.36       4850.18       131.52 o                         
  -3   2  17        852.51        784.83        71.53 o                         
  -2   2  17         57.57         74.66        32.89 o                         
  -1   2  17        496.45        578.58        59.52 o                         
   0   2  17         98.16         86.78        29.60 o                         
   1   2  17          4.43        -22.55        29.78 o                         
   2   2  17        609.64        569.83        46.67 o                         
  -3   3  17       4073.91       4307.71       164.25 o                         
  -2   3  17       5563.53       5587.04       166.16 o                         
  -1   3  17       1828.53       1796.51        85.18 o                         
   0   3  17        818.40        813.57        69.71 o                         
   1   3  17       6720.96       7059.63       164.40 o                         
  -2   4  17        146.86        178.52        44.65 o                         
  -1   4  17        438.31        528.59        57.57 o                         
   0   4  17        245.70        262.99        37.79 o                         
  -3   0  18       4642.23       4249.80       268.58 o                         
  -2   0  18       2827.75       2535.51       143.20 o                         
  -1   0  18       5983.77       5870.86       224.53 o                         
   0   0  18       2643.09       2546.97       111.32 o                         
   1   0  18        972.74        855.61        66.14 o                         
  -3   1  18        492.99        411.58       139.91 o                         
  -2   1  18         24.13         81.45        31.99 o                         
  -1   1  18        368.95        317.73        41.73 o                         
   0   1  18        472.92        573.01        57.57 o                         
   1   1  18         37.43         39.19        29.51 o                         
  -2   2  18       4400.72       4403.23       145.74 o                         
  -1   2  18       2251.12       2107.25       105.15 o                         
   0   2  18       2572.59       2517.43       101.89 o                         
   1   2  18       3710.78       3638.66       148.75 o                         
  -1   3  18        140.57        188.70        44.87 o                         
   0   3  18         18.11         -6.04        43.86 o                         
                                                                                
